# Supplementary material for: Inhibitory control tests in non‐human animals: validity, reliability, and perspectives
Source: Biol Rev Camb Philos Soc. 2025 Jul 28;100(6):2482–507. doi: 10.1111/brv.70055 (PMC12586309; doi:10.1111/brv.70055)
Supplement: Supplementary file 2 — Table S1. Comprehensive list of studies identified across all search strategies for the systematic review of inhibitory control in non‐human animals. [file BRV-100-2482-s001.xlsx]

## Sheet: ISI Web of Science
Title	Authors	Source Title	Publication Year	DOI	Include? (Y/N)	Reason for Exclusion
Spatial perseveration error by alpacas (Vicugna pacos) in an A-not-B detour task	Abramson, Jose Z.; Paulina Soto, D.; Beatriz Zapata, S.; Hernandez Lloreda, Maria Victoria	ANIMAL COGNITION	2018	10.1007/s10071-018-1170-6	Y
Inhibition and the Validity of the Stroop Task for Children with Autism	Adams, Nena C.; Jarrold, Christopher	JOURNAL OF AUTISM AND DEVELOPMENTAL DISORDERS	2009	10.1007/s10803-009-0721-8	N	Human study
How chimpanzees (Pan troglodytes) perform in a modified emotional Stroop task	Allritz, Matthias; Call, Josep; Borkenau, Peter	ANIMAL COGNITION	2016	10.1007/s10071-015-0944-3	Y
Adolescents show differential dysfunctions related to Alcohol and Cannabis Use Disorder severity in emotion and executive attention neuro-circuitries	Aloi, Joseph; Blair, Karina S.; Crum, Kathleen, I; Meffert, Harma; White, Stuart F.; Tyler, Patrick M.; Thornton, Laura C.; Mobley, Alita M.; Killanin, Abraham D.; Adams, Kathryn O.; Filbey, Francesca; Pope, Kayla; Blair, R. James R.	NEUROIMAGE-CLINICAL	2018	10.1016/j.nicl.2018.06.005	N	Human study
Disruption of Performance in the Five-Choice Serial Reaction Time Task Induced By Administration of <i>N</i>-Methyl-D-Aspartate Receptor Antagonists: Relevance to Cognitive Dysfunction in Schizophrenia	Amitai, Nurith; Markou, Athina	BIOLOGICAL PSYCHIATRY	2010	10.1016/j.biopsych.2010.03.004	N	Review article / Pharmacological focus
NOVIFIT® (NoviSAMe®) Tablets Improve Executive Function in Aged Dogs and Cats: Implications for Treatment of Cognitive Dysfunction Syndrome	Araujo, Joseph A.; Faubert, Marjorie L.; Brooks, Melissa L.; Landsberg, Gary M.; Lobprise, Heidi	INTERNATIONAL JOURNAL OF APPLIED RESEARCH IN VETERINARY MEDICINE	2012		N	No task-specific inhibitory control; no control group performance
High-fat-sugar diet is associated with impaired hippocampus-dependent memory in humans	Atak, Selen; Boye, Alyssa; Pecina, Susana; Liu, Zhong-Xu	PHYSIOLOGY & BEHAVIOR	2023	10.1016/j.physbeh.2023.114225	N	human study
Training improves inhibitory control in water rescue dogs	Barrera, Gabriela; Alterisio, Alessandra; Scandurra, Anna; Bentosela, Mariana; D'Aniello, Biagio	ANIMAL COGNITION	2019	10.1007/s10071-018-1224-9	Y
A stroop-like effect in color-naming of color-word lexigrams by a chimpanzee (Pan troglodytes)	Beran, Michael J.; Washburn, David A.; Rumbaugh, Duane M.	JOURNAL OF GENERAL PSYCHOLOGY	2007	10.3200/GENP.134.2.217-228	Y	Sample size N=1
Altered resting state functional connectivity of anterior insula in young smokers	Bi, Yanzhi; Yuan, Kai; Guan, Yanyan; Cheng, Jiadong; Zhang, Yajuan; Li, Yangding; Yu, Dahua; Qin, Wei; Tian, Jie	BRAIN IMAGING AND BEHAVIOR	2017	10.1007/s11682-016-9511-z	N	Human neuroimaging study
Cats Parallel Great Apes and Corvids in Motor Self-Regulation - Not Brain but Material Size Matters	Bobrowicz, Katarzyna; Osvath, Mathias	FRONTIERS IN PSYCHOLOGY	2018	10.3389/fpsyg.2018.01995	Y
Song repertoire size in male song sparrows correlates with detour reaching, but not with other cognitive measures	Boogert, Neeltje J.; Anderson, Rindy C.; Peters, Susan; Searcy, William A.; Nowicki, Stephen	ANIMAL BEHAVIOUR	2011	10.1016/j.anbehav.2011.03.004	Y
Can Rhesus Monkey Learn Executive Attention?	Bramlett-Parker, Jessica; Washburn, David A.	BEHAVIORAL SCIENCES	2016	10.3390/bs6020011	N	small sample size, N=4; unclear performance data
Increasing arousal enhances inhibitory control in calm but not excitable dogs	Bray, Emily E.; MacLean, Evan L.; Hare, Brian A.	ANIMAL COGNITION	2015	10.1007/s10071-015-0901-1	N	Arousal condition before doing the task
Context specificity of inhibitory control in dogs	Bray, Emily E.; MacLean, Evan L.; Hare, Brian A.	ANIMAL COGNITION	2014	10.1007/s10071-013-0633-z	Y
When Stimulus-Driven Control Settings Compete: On the Dominance of Categories as Cues for Control	Bugg, Julie M.; Dey, Abhishek	JOURNAL OF EXPERIMENTAL PSYCHOLOGY-HUMAN PERCEPTION AND PERFORMANCE	2018	10.1037/xhp0000580	N	Human study
The degree of altriciality and performance in a cognitive task show correlated evolution	Chiappa, Pilar; Singh, Suneeta; Pellicer, Francisco	PLOS ONE	2018	10.1371/journal.pone.0205128	N	Comparative review; no inhibitory control task
Touch screen assays of behavioural flexibility and error characteristics in Eastern grey squirrels (Sciurus carolinensis)	Chow, Pizza Ka Yee; Leaver, Lisa A.; Wang, Ming; Lea, Stephen E. G.	ANIMAL COGNITION	2017	10.1007/s10071-017-1072-z	Y
Amygdala tractography predicts functional connectivity and learning during feedback-guided decision-making	Cohen, Michael X.; Elger, Christian E.; Weber, Berrid	NEUROIMAGE	2008	10.1016/j.neuroimage.2007.10.004	N	Human imaging study
Neurobehavioral evidence for individual differences in canine cognitive control: an awake fMRI study	Cook, Peter F.; Spivak, Mark; Berns, Gregory	ANIMAL COGNITION	2016	10.1007/s10071-016-0983-4	Y
Inhibitory control, exploration behaviour and manipulated ecological context are associated with foraging flexibility in the great tit	Coomes, Jenny R.; Davidson, Gabrielle L.; Reichert, Michael S.; Kulahci, Ipek G.; Troisi, Camille A.; Quinn, John L.	JOURNAL OF ANIMAL ECOLOGY	2022	10.1111/1365-2656.13600	Y
Anterior cingulate activity during error and autonomic response	Critchley, HD; Tang, J; Glaser, D; Butterworth, B; Dolan, RJ	NEUROIMAGE	2005	10.1016/j.neuroimage.2005.05.047	N	Human study
Inhibitory control performance is repeatable over time and across contexts in a wild bird population	Davidson, Gabrielle L.; Reichert, Michael S.; Coomes, Jenny R.; Kulahci, Ipek G.; de la Hera, Ivan; Quinn, John L.	ANIMAL BEHAVIOUR	2022	10.1016/j.anbehav.2022.02.007	Y
Lateralized Decrease of Parvalbumin Cells in the Somatosensory Cortex of ASD Models Is Correlated with Unilateral Tactile Hypersensitivity	Deemyad, Tara; Puig, Stephanie; Papale, Andrew E.; Qi, Hang; LaRocca, Gregory M.; Aravind, Deepthi; LaNoce, Emma; Urban, Nathaniel N.	CEREBRAL CORTEX	2022	10.1093/cercor/bhab233	N	Review paper
The neuropsychopharmacology of action inhibition: cross-species translation of the stop-signal and go/no-go tasks	Eagle, Dawn M.; Bari, Andrea; Robbins, Trevor W.	PSYCHOPHARMACOLOGY	2008	10.1007/s00213-008-1127-6	N	review
Differential contributions of right and left brains to paw skill in right- and left-pawed female rats	Elalmis, DD; Özgünen, KT; Binokay, S; Tan, M; Özgünen, T; Tan, Ü	INTERNATIONAL JOURNAL OF NEUROSCIENCE	2003	10.1080/00207450390204068	N	Not inhibitory control but paw preference
Is previous experience important for inhibitory control? A comparison between shelter and pet dogs in A-not-B and cylinder tasks	Fagnani, J.; Barrera, G.; Carballo, F.; Bentosela, M.	ANIMAL COGNITION	2016	10.1007/s10071-016-1024-z	Y
Single high dose treatment with methotrexate causes long-lasting cognitive dysfunction in laboratory rodents	Fardell, Joanna E.; Vardy, Janette; Logge, Warren; Johnston, Ian	PHARMACOLOGY BIOCHEMISTRY AND BEHAVIOR	2010	10.1016/j.pbb.2010.08.019	N	both rat groups received a medical treatment
Uninhibited chickens: ranging behaviour impacts motor self-regulation in free-range broiler chickens (Gallus gallus domesticus)	Ferreira, Vitor Hugo Bessa; Reiter, Lorene; Germain, Karine; Calandreau, Ludovic; Guesdon, Vanessa	BIOLOGY LETTERS	2020	10.1098/rsbl.2019.0721	Y
Executive task-based brain function in children with type 1 diabetes: An observational study	Foland-Ross, Lara C.; Buckingam, Bruce; Mauras, Nelly; Arbelaez, Ana Maria; Tamborlane, William V.; Tsalikian, Eva; Cato, Allison; Tong, Gabby; Englert, Kimberly; Mazaika, Paul K.; Reiss, Allan L.; Tsalikian, Eva; Tansey, Michael J.; Coffey, Julie; Cabbage, Joanne; Salamati, Sara; Bisbee, Rachel; Mauras, Nelly; Fox, Larry A.; Cato, Allison; Englert, Kim; Sikes, Kaitlin; Ewen, Tina; Bird, Keisha; …	PLOS MEDICINE	2019	10.1371/journal.pmed.1002979	N	humans only
Working memory and inhibition in 7.5-week-old Seeing Eye Dog puppies	Foraita, Maike; Howell, Tiffani; Bennett, Pauleen	APPLIED ANIMAL BEHAVIOUR SCIENCE	2021	10.1016/j.applanim.2021.105394	N	puppies only
How Inhibitory Control Relates to Positive and Negative Affective States in Red Junglefowl	Garnham, Laura Clare; Clarke, Charlie; Lovlie, Hanne	FRONTIERS IN VETERINARY SCIENCE	2022	10.3389/fvets.2022.872487	Y
Factors affecting the measure of inhibitory control in a fish (Poecilia reticulata)	Gatto, Elia; Lucon-Xiccato, Tyrone; Bisazza, Angelo	BEHAVIOURAL PROCESSES	2018	10.1016/j.beproc.2018.08.003	Y
Inflammation but not programmed cell death is activated in methamphetamine-dependent patients: Relevance to the brain function	Ghavidel, Nooshin; Khodagholi, Fariba; Ahmadiani, Abolhassan; Khosrowabadi, Reza; Asadi, Sareh; Shams, Jamal	INTERNATIONAL JOURNAL OF PSYCHOPHYSIOLOGY	2020	10.1016/j.ijpsycho.2020.09.004	N	humans only
Proactive common waxbills make fewer mistakes in a cognitive assay, the detour-reaching task	Gomes, Ana Cristina R.; Guerra, Soraia; Silva, Paulo A.; Marques, Cristiana, I; Trigo, Sandra; Boogert, Neeltje J.; Cardoso, Goncalo C.	BEHAVIORAL ECOLOGY AND SOCIOBIOLOGY	2020	10.1007/s00265-020-2809-2	Y
The role of the prefrontal cortex in the go/no-go task in humans: a positron emission tomography study	Gondo, Y; Shimonaka, T; Senda, M; Mishina, M; Toyama, H	JAPANESE PSYCHOLOGICAL RESEARCH	2000	10.1111/1468-5884.00129	N	humans only
Developmental history and stress responsiveness are related to response inhibition, but not judgement bias, in a cohort of European starlings (Sturnus vulgaris)	Gott, Annie; Andrews, Clare; Bedford, Tom; Nettle, Daniel; Bateson, Melissa	ANIMAL COGNITION	2019	10.1007/s10071-018-1226-7	N	Not focused on inhibitory control, but on judgement bias
Attentional updating and monitoring and affective shifting are impacted independently by aging in macaque monkeys	Gray, Daniel T.; Smith, Anne C.; Burke, Sara N.; Gazzaley, Adam; Barnes, Carol A.	BEHAVIOURAL BRAIN RESEARCH	2017	10.1016/j.bbr.2016.06.056	N	inhibitory control not tested but attention
Interpreting and responding to ambiguous natural images in spider phobia	Haberkamp, Anke; Schmidt, Filipp; Biafora, Melanie; Schmidt, Thomas	JOURNAL OF BEHAVIOR THERAPY AND EXPERIMENTAL PSYCHIATRY	2019	10.1016/j.jbtep.2019.101495	N	humans only
Cingulate activation increases dynamically with response speed under stimulus unpredictability	Hahn, Britta; Ross, Thomas J.; Stein, Elliot A.	CEREBRAL CORTEX	2007	10.1093/cercor/bhl075	N	humans only
Distinctive amygdala subregions involved in emotion-modulated Stroop interference	Han, Hyun Jung; Lee, Kanghee; Kim, Hyun Taek; Kim, Hackjin	SOCIAL COGNITIVE AND AFFECTIVE NEUROSCIENCE	2014	10.1093/scan/nst021	N	humans only
A Comparative Perspective on Three Primate Species' Responses to a Pictorial Emotional Stroop Task	Hopper, Lydia M.; Allritz, Matthias; Egelkamp, Crystal L.; Huskisson, Sarah M.; Jacobson, Sarah L.; Leinwand, Jesse G.; Ross, Stephen R.	ANIMALS	2021	10.3390/ani11030588	Y
Cognitive Control Under Social Influence in Baboons	Huguet, Pascal; Barbet, Isabelle; Belletier, Clement; Monteil, Jean-Marc; Fagot, Joel	JOURNAL OF EXPERIMENTAL PSYCHOLOGY-GENERAL	2014	10.1037/xge0000026	Y
Visualizing Neuropharmacological Effects of Guanfacine Extended Release in Attention Deficit Hyperactivity Disorder Using Functional Near-Infrared Spectroscopy	Ikeda, Takahiro; Inoue, Akari; Tanaka, Daisuke; Hashimoto, Tamao; Sutoko, Stephanie; Tokuda, Tatsuya; Kyutoku, Yasushi; Maki, Atsushi; Yamagata, Takanori; Dan, Ippeita; Monden, Yukifumi	FRONTIERS IN NEUROERGONOMICS	2021	10.3389/fnrgo.2021.657657	N	humans only
Reversal-Specific Learning Impairments After a Binge Regimen of Methamphetamine in Rats: Possible Involvement of Striatal Dopamine	Izquierdo, Alicia; Belcher, Annabelle M.; Scott, Lori; Cazares, Victor A.; Chen, Jack; O'Dell, Steven J.; Malvaez, Melissa; Wu, Tiffany; Marshall, John F.	NEUROPSYCHOPHARMACOLOGY	2010	10.1038/npp.2009.155	N	pharma rats
Inhibitory Control Deficits Associated with Upregulation of CB<sub>1</sub>R in the HIV-1 Tat Transgenic Mouse Model of Hand	Jacobs, Ian R.; Xu, Changqing; Hermes, Douglas J.; League, Alexis F.; Xu, Callie; Nath, Bhupendra; Jiang, Wei; Niphakis, Micah J.; Cravatt, Benjamin F.; Mackie, Ken; Mukhopadhyay, Somnath; Lichtman, Aron H.; Ignatowska-Jankowska, Bogna M.; Fitting, Sylvia	JOURNAL OF NEUROIMMUNE PHARMACOLOGY	2019	10.1007/s11481-019-09867-w	N	pharma mice
Does absolute brain size really predict self-control? Hand-tracking training improves performance on the A-not-B task	Jelbert, S. A.; Taylor, A. H.; Gray, R. D.	BIOLOGY LETTERS	2016	10.1098/rsbl.2015.0871	Y
Object retrieval/detour deficits in monkeys produced by prior subchronic phencyclidine administration: Evidence for cognitive impulsivity	Jentsch, JD; Roth, RH; Taylor, JR	BIOLOGICAL PSYCHIATRY	2000	10.1016/S0006-3223(00)00926-4	N	monkeys administered with phencyclidine
The detrimental effect of acute stress on response inhibition when exposed to acute stress: an event-related potential analysis	Jiang, Caihong; Rau, Pei-Luen Patrick	NEUROREPORT	2017	10.1097/WNR.0000000000000859	N	humans only
Proactive behavior, but not inhibitory control, predicts repeated innovation by spotted hyenas tested with a multi-access box	Johnson-Ulrich, Lily; Johnson-Ulrich, Zoe; Holekamp, Kay	ANIMAL COGNITION	2018	10.1007/s10071-018-1174-2	Y
Perseveration on a reversal-learning task correlates with rates of self-directed behavior in nonhuman primates	Judge, Peter G.; Evans, David W.; Schroepfer, Kara K.; Gross, Alyssa C.	BEHAVIOURAL BRAIN RESEARCH	2011	10.1016/j.bbr.2011.03.016	Y
Detour Behavior of Mice Trained with Transparent, Semitransparent and Opaque Barriers	Juszczak, Grzegorz R.; Miller, Michal	PLOS ONE	2016	10.1371/journal.pone.0162018	Y
The Development of Motor Self-Regulation in Ravens	Kabadayi, Can; Jacobs, Ivo; Osvath, Mathias	FRONTIERS IN PSYCHOLOGY	2017	10.3389/fpsyg.2017.02100	Y
Are parrots poor at motor self-regulation or is the cylinder task poor at measuring it?	Kabadayi, Can; Krasheninnikova, Anastasia; O'Neill, Laurie; van de Weijer, Joost; Osvath, Mathias; von Bayern, Auguste M. P.	ANIMAL COGNITION	2017	10.1007/s10071-017-1131-5	Y
Ravens, New Caledonian crows and jackdaws parallel great apes in motor self-regulation despite smaller brains	Kabadayi, Can; Taylor, Lucy A.; von Bayern, Auguste M. P.; Osvath, Mathias	ROYAL SOCIETY OPEN SCIENCE	2016	10.1098/rsos.160104	Y
Sex differences in cognition and their relationship to male mate choice	Keagy, Jason; Minter, Ross; Tinghitella, Robin M.	CURRENT ZOOLOGY	2019	10.1093/cz/zoz014	N	no individual level data, only per sex
Aerobic fitness and fine motor skills are related to switching and updating in typically developing children	Klupp, Stephanie; Grob, Alexander; Moehring, Wenke	PSYCHOLOGICAL RESEARCH-PSYCHOLOGISCHE FORSCHUNG	2023	10.1007/s00426-022-01749-w	N	humans only
Modeling psychotic and cognitive symptoms of affective disorders: Disrupted latent inhibition and reversal learning deficits in highly stress reactive mice	Knapman, A.; Heinzmann, J-M; Holsboer, F.; Landgraf, R.; Touma, C.	NEUROBIOLOGY OF LEARNING AND MEMORY	2010	10.1016/j.nlm.2010.04.010	N	transgenic mice
Children With ADHD Show Impairments in Multiple Stages of Information Processing in a Stroop Task: An ERP Study	Kobor, Andrea; Takacs, Adam; Bryce, Donna; Szucs, Denes; Honbolygo, Ferenc; Nagy, Peter; Csepe, Valeria	DEVELOPMENTAL NEUROPSYCHOLOGY	2015	10.1080/87565641.2015.1086770	N	humans only
Prior chronic cocaine exposure in mice induces persistent alterations in cognitive function	Krueger, Dilja D.; Howell, Jessica L.; Oo, Heyman; Olausson, Peter; Taylor, Jane R.; Nairn, Angus C.	BEHAVIOURAL PHARMACOLOGY	2009	10.1097/FBP.0b013e328333a2bb	N	cocaine treatment
Involvement of the lateral prefrontal cortex in conditional suppression of gaze shift	Kuwajima, Mariko; Sawaguchi, Toshiyuki	NEUROSCIENCE RESEARCH	2007	10.1016/j.neures.2007.08.013	N	2 macaques injected with muscimol
Motor self-regulation in goats (Capra aegagrus hircus) in a detour-reaching task	Langbein, Jan	PEERJ	2018	10.7717/peerj.5139	Y
Frontal recruitment during response inhibition in older adults replicated with fMRI	Langenecker, SA; Nielson, KA	NEUROIMAGE	2003	10.1016/S1053-8119(03)00372-0	N	humans only
Preservation of Neurovascular Coupling to Cognitive Activity in Anterior Cerebrovasculature During Incremental Ascent to High Altitude	Lefferts, Wesley K.; DeBlois, Jacob P.; Soriano, Jan Elaine; Mann, Leah; Rampuri, Zahrah; Herrington, Brittney; Thrall, Scott; Bird, Jordan; Harman, Taylor S.; Day, Trevor A.; Heffernan, Kevin S.; Brutsaert, Tom D.	HIGH ALTITUDE MEDICINE & BIOLOGY	2020	10.1089/ham.2019.0050	N	humans only
Event-related fMRI study of response inhibition	Liddle, PF; Kiehl, KA; Smith, AM	HUMAN BRAIN MAPPING	2001	10.1002/1097-0193(200102)12:2<100::AID-HBM1007>3.0.CO;2-6	N	humans only
Dopamine D2 Receptors in Dopaminergic Neurons Modulate Performance in a Reversal Learning Task in Mice	Linden, Jerome; James, Alexander S.; McDaniel, Colin; Jentsch, J. David	ENEURO	2018	10.1523/ENEURO.0229-17.2018	N	transgenic mice
Inhibitory control and response latency differences between C57BL/6J and DBA/2J mice in a Go/No-Go and 5-choice serial reaction time task and strain-specific responsivity to amphetamine	Loos, Maarten; Staal, Jorn; Schoffelmeer, Anton N. M.; Smit, August B.; Spijker, Sabine; Pattij, Tommy	BEHAVIOURAL BRAIN RESEARCH	2010	10.1016/j.bbr.2010.05.027	N	all injected with different doses (>0) of amphetamine
Validation of a battery of inhibitory control tasks reveals a multifaceted structure in non-human primates	Loyant, Louise; Waller, Bridget M.; Micheletta, Jerome; Joly, Marine	PEERJ	2022	10.7717/peerj.12863	Y
Heterogeneity of performances in several inhibitory control tasks: male rhesus macaques are more easily distracted than females	Loyant, Louise; Waller, Bridget M.; Micheletta, Jerome; Joly, Marine	ROYAL SOCIETY OPEN SCIENCE	2021	10.1098/rsos.211564	Y
Guppies show rapid and lasting inhibition of foraging behaviour	Lucon-Xiccato, Tyrone; Bertolucci, Cristiano	BEHAVIOURAL PROCESSES	2019	10.1016/j.beproc.2019.04.011	Y	modification of cylinder task = enclosed transparent tube
Selective deficit in no-go performance induced by blockade of prefrontal cortical α 2-adrenoceptors in monkeys	Ma, CL; Qi, XL; Peng, JY; Li, BM	NEUROREPORT	2003	10.1097/01.wnr.0000070831.57864.7b	N
Neurons in dorsal premotor cortex represent the switching of intended hand path in a delayed reaching task	Ma, Xuan; Ma, Chaolin; Zhang, Peng; Kang, Tao; He, Jiping	JOURNAL OF INTEGRATIVE NEUROSCIENCE	2017	10.3233/JIN-170024	N	no performace reported
Intraspecific variation in inhibitory motor control in guppies, Poecilia reticulata	Macario, Alessandro; Darden, Safi K.; Verbruggen, Frederick; Croft, Darren P.	JOURNAL OF FISH BIOLOGY	2021	10.1111/jfb.14608	Y
Human area 5 modulates corticospinal output during movement preparation	Mackenzie, Tanner N.; Bailey, Aaron Z.; Mi, Peter Y.; Tsang, Philemon; Jones, Christina B.; Nelson, Aimee J.	NEUROREPORT	2016	10.1097/WNR.0000000000000655	N	humans only
Male New Zealand robin (<i>Petroica longipes</i>) song repertoire size does not correlate with cognitive performance in the wild	MacKinlay, Regan D.; Shaw, Rachael C.	INTELLIGENCE	2019	10.1016/j.intell.2018.10.009	Y	Data taken from Shaw
Monitoring Demands for Executive Control: Shared Functions between Human and Nonhuman Primates	Mansouri, Farshad A.; Egner, Tobias; Buckley, Mark J.	TRENDS IN NEUROSCIENCES	2017	10.1016/j.tins.2016.11.001	N	review
Are animal-assisted activity dogs different from pet dogs? A comparison of their sociocognitive abilities	Maria Cavalli, Camila; Carballo, Fabricio; Victoria Dzik, Marina; Underwood, Susana; Bentosela, Mariana	JOURNAL OF VETERINARY BEHAVIOR-CLINICAL APPLICATIONS AND RESEARCH	2018	10.1016/j.jveb.2017.12.001	Y
The effect of training and breed group on problem-solving behaviours in dogs	Marshall-Pescini, Sarah; Frazzi, Chiara; Valsecchi, Paola	ANIMAL COGNITION	2016	10.1007/s10071-016-0960-y	Y
Look Hear! The Prefrontal Cortex is Stratified by Modality of Sensory Input During Multisensory Cognitive Control	Mayer, Andrew R.; Ryman, Sephira G.; Hanlon, Faith M.; Dodd, Andrew B.; Ling, Josef M.	CEREBRAL CORTEX	2017	10.1093/cercor/bhw131	N	humans only
A novel continuous inhibitory-control task: variation in individual performance by young pheasants (Phasianus colchicus)	Meier, Christina; Pant, Sara Raj; van Horik, Jayden O.; Laker, Philippa R.; Langley, Ellis J. G.; Whiteside, Mark A.; Verbruggen, Frederick; Madden, Joah R.	ANIMAL COGNITION	2017	10.1007/s10071-017-1120-8	N	a new task not decribed in the manuscript
Of Huge Mice and Tiny Elephants: Exploring the Relationship Between Inhibitory Processes and Preschool Math Skills	Merkley, Rebecca; Thompson, Jodie; Scerif, Gaia	FRONTIERS IN PSYCHOLOGY	2016	10.3389/fpsyg.2015.01903	N	humans only
Electrophysiological Correlates of a Versatile Executive Control System in the Monkey Anterior Cingulate Cortex	Michelet, Thomas; Bioulac, Bernard; Langbour, Nicolas; Goillandeau, Michel; Guehl, Dominique; Burbaud, Pierre	CEREBRAL CORTEX	2016	10.1093/cercor/bhv004	N	no performace reported
Neural correlates of cognitive control of reaching movements in the dorsal premotor cortex of rhesus monkeys	Mirabella, G.; Pani, P.; Ferraina, S.	JOURNAL OF NEUROPHYSIOLOGY	2011	10.1152/jn.00995.2010	N	no performace reported
Right prefrontal activation as a neuro-functional biomarker for monitoring acute effects of methylphenidate in ADHD children: An fNIRS study	Monden, Yukifumi; Dan, Haruka; Nagashima, Masako; Dan, Ippeita; Tsuzuki, Daisuke; Kyutoku, Yasushi; Gunji, Yuji; Yamagata, Takanori; Watanabe, Eiju; Momoi, Mariko Y.	NEUROIMAGE-CLINICAL	2012	10.1016/j.nicl.2012.10.001	N	humans only
Individual classification of ADHD children by right prefrontal hemodynamic responses during a go/no-go task as assessed by fNIRS	Monden, Yukifumi; Dan, Ippeita; Nagashima, Masako; Dan, Haruka; Uga, Minako; Ikeda, Takahiro; Tsuzuki, Daisuke; Kyutoku, Yasushi; Gunji, Yuji; Hirano, Daisuke; Taniguchi, Takamichi; Shimoizumi, Hideo; Watanabe, Eiju; Yamagata, Takanori	NEUROIMAGE-CLINICAL	2015	10.1016/j.nicl.2015.06.011	N	humans only
Measures of inhibitory control correlate between different tasks but do not predict problem-solving success in a fish, Poecilia reticulata	Montalbano, Giulia; Bertolucci, Cristiano; Lucon-Xiccato, Tyrone	INTELLIGENCE	2020	10.1016/j.intell.2020.101486	Y
A rapid presentation event-related functional magnetic resonance imaging study of response inhibition in macaque monkeys	Morita, M; Nakahara, K; Hayashi, T	NEUROSCIENCE LETTERS	2004	10.1016/j.neulet.2003.11.066	N	2 macaques
Acute neuropharmacological effects of atomoxetine on inhibitory control in ADHD children: A fNIRS study	Nagashima, Masako; Monden, Yukifumi; Dan, Ippeita; Dan, Haruka; Tsuzuki, Daisuke; Mizutani, Tsutomu; Kyutoku, Yasushi; Gunji, Yuji; Hirano, Daisuke; Taniguchi, Takamichi; Shimoizumi, Hideo; Momoi, Mariko Y.; Watanabe, Eiju; Yamagata, Takanori	NEUROIMAGE-CLINICAL	2014	10.1016/j.nicl.2014.09.001	N	humans only
Behavioral and neurophysiological effects of Ro 10-5824, a dopamine D4 receptor partial agonist, in common marmosets	Nakazawa, Shunsuke; Murai, Takeshi; Miyauchi, Masanori; Kotani, Manato; Ikeda, Kazuhito	PSYCHOPHARMACOLOGY	2015	10.1007/s00213-015-3978-y	N	task not in the review
Effects of Maternal Worm Infections and Anthelminthic Treatment during Pregnancy on Infant Motor and Neurocognitive Functioning	Nampijja, Margaret; Apule, Barbara; Lule, Swaib; Akurut, Hellen; Muhangi, Lawrence; Webb, Emily L.; Lewis, Charlie; Elliott, Alison M.; Alcock, Katie J.	JOURNAL OF THE INTERNATIONAL NEUROPSYCHOLOGICAL SOCIETY	2012	10.1017/S1355617712000768	N	humans only
Dogs' insensitivity to scaffolding behaviour in an A-not-B task provides support for the theory of natural pedagogy	Neilands, Patrick; Kingsley-Smith, Olivia; Taylor, Alex H.	SCIENTIFIC REPORTS	2021	10.1038/s41598-020-79557-8	N	Task conducted using training steps
Age-related trends in Stroop and conflicting motor response task findings	Nichelli, F; Scala, G; Vago, C; Riva, D; Bulgheroni, S	CHILD NEUROPSYCHOLOGY	2005	10.1080/09297040590951569	N	humans only
An investigation of two ostensibly inhibitory control tasks used in canine cognition	Olsen, Mariana R.	APPLIED ANIMAL BEHAVIOUR SCIENCE	2022	10.1016/j.applanim.2022.105770	Y
Two Roads Diverged: Distinct Mechanisms of Attentional Bias Differentially Predict Negative Affect and Persistent Negative Thought	Onie, Sandersan; Most, Steven B.	EMOTION	2017	10.1037/emo0000280	N
Neuronal population dynamics during motor plan cancellation in nonhuman primates	Pani, Pierpaolo; Giamundo, Margherita; Giarrocco, Franco; Mione, Valentina; Fontana, Roberto; Brunamonti, Emiliano; Mattia, Maurizio; Ferraina, Stefano	PROCEEDINGS OF THE NATIONAL ACADEMY OF SCIENCES OF THE UNITED STATES OF AMERICA	2022	10.1073/pnas.2122395119	N	2 macaques (not free moving)
Goats show higher behavioural flexibility than sheep in a spatial detour task	Raoult, C. M. C.; Osthaus, B.; Hildebrand, A. C. G.; McElligott, A. G.; Nawroth, C.	ROYAL SOCIETY OPEN SCIENCE	2021	10.1098/rsos.201627	Y
Differential regulation of Fronto-Executive function by the Monoamines and acetylcholine	Robbins, T. W.; Roberts, A. C.	CEREBRAL CORTEX	2007	10.1093/cercor/bhm066	N	review and humans only
HIV Transgenic Rats Demonstrate Superior Task Acquisition and Intact Reversal Learning in the Within-Session Probabilistic Reversal Learning Task	Roberts, Benjamin Z.; He, Yinong V.; Chatha, Muhammad; Minassian, Arpi; Grant, Igor; Young, Jared W.	COGNITIVE AFFECTIVE & BEHAVIORAL NEUROSCIENCE	2021	10.3758/s13415-021-00926-5	N
Cognitive performance is linked to survival in free-living African striped mice	Rochais, Celine; Schradin, Carsten; Pillay, Neville	PROCEEDINGS OF THE ROYAL SOCIETY B-BIOLOGICAL SCIENCES	2023	10.1098/rspb.2023.0205	Y
Tryptophan depletion reduces right inferior prefrontal activation during response inhibition in fast, event-related fMRI	Rubia, K; Lee, F; Cleare, AJ; Tunstall, N; Fu, CHY; Brammer, M; McGuire, P	PSYCHOPHARMACOLOGY	2005	10.1007/s00213-004-2116-z	N	humans only
A code for behavioral inhibition on the basis of color, but not motion, in ventrolateral prefrontal cortex of macaque monkey	Sakagami, M; Tsutsui, K; Lauwereyns, J; Koizumi, M; Kobayashi, S; Hikosaka, O	JOURNAL OF NEUROSCIENCE	2001	10.1523/JNEUROSCI.21-13-04801.2001	N	recording of cell activity not performance
The effect of experience and olfactory cue in an inhibitory control task in guppies, <i>Poecilia reticulata</i>	Santaca, Maria; Busatta, Melania; Savasci, Beste Basak; Lucon-Xiccato, Tyrone; Bisazza, Angelo	ANIMAL BEHAVIOUR	2019	10.1016/j.anbehav.2019.03.003	Y
Ontogeny and personality affect inhibitory control in guppies, Poecilia reticulata	Savasci, Beste Basak; Lucon-Xiccato, Tyrone; Bisazza, Angelo	ANIMAL BEHAVIOUR	2021	10.1016/j.anbehav.2021.08.013	Y
The effectiveness of Dutch Cell Dogs in correctional facilities in the Netherlands: a study protocol of a quasi-experimental trial	Schenk, Gerdien; Duindam, Hanne M.; Creemers, Hanneke E.; Hoeve, Machteld; Stams, Geert Jan J. M.; Asscher, Jessica J.	BMC PSYCHIATRY	2018	10.1186/s12888-018-1797-5	N	humans only
Parallel learning and cognitive flexibility impairments between knockout mice and individuals with fragile X syndrome	Schmitt, Lauren M.; Arzuaga, Anna L.; Dapore, Ashley; Duncan, Jason; Patel, Maya; Larson, John R.; Erickson, Craig A.; Sweeney, John A.; Ragozzino, Michael E.	FRONTIERS IN BEHAVIORAL NEUROSCIENCE	2023	10.3389/fnbeh.2022.1074682	N	humans and trasngenic mice
Attention bias in children of patients with panic disorder	Schneider, Silvia; Unnewehr, Suzan; In-Albon, Tina; Margraf, Juergen	PSYCHOPATHOLOGY	2008	10.1159/000120986	N
Cuttlefish exert self-control in a delay of gratification task	Schnell, Alexandra K.; Boeckle, Markus; Rivera, Micaela; Clayton, Nicola S.; Hanlon, Roger T.	PROCEEDINGS OF THE ROYAL SOCIETY B-BIOLOGICAL SCIENCES	2021	10.1098/rspb.2020.3161	N	self-control not inhibitory control
Preparatory activity and connectivity in dorsal anterior cingulate cortex for cognitive control	Schulz, Kurt P.; Bedard, Anne-Claude V.; Czarnecki, Rosa; Fan, Jin	NEUROIMAGE	2011	10.1016/j.neuroimage.2011.04.023	N	humans only
Guanfacine modulates the emotional biasing of amygdala-prefrontal connectivity for cognitive control	Schulz, Kurt P.; Clerkin, Suzanne M.; Newcorn, Jeffrey H.; Halperin, Jeffrey M.; Fan, Jin	EUROPEAN NEUROPSYCHOPHARMACOLOGY	2014	10.1016/j.euroneuro.2014.06.016	N	humans only
Companion Cats Show No Effect of Trial-and-Error Learning Compared to Dogs in a Transparent-Obstacle Detour Task	Shajid Muhzina Pyari, ; Vekony, Kata; Uccheddu, Stefania; Pongracz, Peter	ANIMALS	2023	10.3390/ani13010032	Y
Meta-analysis of Go/No-go tasks, demonstrating that fMRI activation associated with response inhibition is task-dependent	Simmonds, Daniel J.; Pekar, James J.; Mostofsky, Stewart H.	NEUROPSYCHOLOGIA	2008	10.1016/j.neuropsychologia.2007.07.015	N	humans only
The novel phosphodiesterase 10A inhibitor THPP-1 has antipsychotic-like effects in rat and improves cognition in rat and rhesus monkey	Smith, Sean M.; Uslaner, Jason M.; Cox, Christopher D.; Huszar, Sarah L.; Cannon, Christopher E.; Vardigan, Joshua D.; Eddins, Donnie; Toolan, Dawn M.; Kandebo, Monika; Yao, Lihang; Raheem, Izzat T.; Schreier, John D.; Breslin, Michael J.; Coleman, Paul J.; Renger, John J.	NEUROPHARMACOLOGY	2013	10.1016/j.neuropharm.2012.06.013	N	pharma, no control
Toward a Unifying Account of Impulsivity and the Development of Self-Control	Sosa, Rodrigo; Valerio dos Santos, Cristiano	PERSPECTIVES ON BEHAVIOR SCIENCE	2019	10.1007/s40614-018-0135-z	N	no data
Thinking outside the box: problem-solving in free-living lizards	Storks, Levi; Leal, Manuel	BEHAVIORAL ECOLOGY AND SOCIOBIOLOGY	2020	10.1007/s00265-020-02852-x	N	transparent tube only, no opaque tube condition
Neophobia does not account for motoric self-regulation performance as measured during the detour-reaching cylinder task	Stow, M. K.; Vernouillet, A.; Kelly, D. M.	ANIMAL COGNITION	2018	10.1007/s10071-018-1189-8	Y
Are lizards capable of inhibitory control? Performance on a semi-transparent version of the cylinder task in five species of Australian skinks	Szabo, Birgit; Hoefer, Sebastian; Whiting, Martin J.	BEHAVIORAL ECOLOGY AND SOCIOBIOLOGY	2020	10.1007/s00265-020-02897-y	Y	check the task
Context-specific response inhibition and differential impact of a learning bias in a lizard	Szabo, Birgit; Noble, Daniel W. A.; Whiting, Martin J.	ANIMAL COGNITION	2019	10.1007/s10071-019-01245-6	Y
Traffic noise inhibits inhibitory control in wild-caught songbirds	Templeton, Christopher N.; O'Connor, Amber; Strack, Sarah; Meraz, Franco; Herranen, Katri	ISCIENCE	2023	10.1016/j.isci.2023.106650	Y
Inhibitory control - Important trait for explosive detection performance in police dogs?	Tiira, Katriina; Tikkanen, Antti; Vainio, Outi	APPLIED ANIMAL BEHAVIOUR SCIENCE	2020	10.1016/j.applanim.2020.104942	N	police dogs only
Neural Correlates of Interference Control in Adolescents with Traumatic Brain Injury: Functional Magnetic Resonance Imaging Study of the Counting Stroop Task	Tlustos, Sarah J.; Chiu, C. -Y. Peter; Walz, Nicolay Chertkoff; Holland, Scott K.; Bernard, Lori; Wade, Shari L.	JOURNAL OF THE INTERNATIONAL NEUROPSYCHOLOGICAL SOCIETY	2011	10.1017/S1355617710001414	N	humans only
Sex differences in the cognitive abilities of a sex-changing fish species <i>Labroides dimidiatus</i>	Triki, Zegni; Bshary, Redouan	ROYAL SOCIETY OPEN SCIENCE	2021	10.1098/rsos.210239	Y
Beyond Reversal: A Critical Role for Human Orbitofrontal Cortex in Flexible Learning from Probabilistic Feedback	Tsuchida, Ami; Doll, Bradley B.; Fellows, Lesley K.	JOURNAL OF NEUROSCIENCE	2010	10.1523/JNEUROSCI.1958-10.2010	N	humans only
Response learning confounds assays of inhibitory control on detour tasks	van Horik, Jayden O.; Beardsworth, Christine E.; Laker, Philippa R.; Whiteside, Mark A.; Madden, Joah R.	ANIMAL COGNITION	2020	10.1007/s10071-019-01330-w	N	nb of pecks and no mean accuracy
Do detour tasks provide accurate assays of inhibitory control?	van Horik, Jayden O.; Langley, Ellis J. G.; Whiteside, Mark A.; Laker, Philippa R.; Beardsworth, Christine E.; Madden, Joah R.	PROCEEDINGS OF THE ROYAL SOCIETY B-BIOLOGICAL SCIENCES	2018	10.1098/rspb.2018.0150	Y
Custom-Built Operant Conditioning Setup for Calcium Imaging and Cognitive Testing in Freely Moving Mice	Vassilev, Philip; Fonseca, Esmeralda; Hernandez, Giovanni; Pantoja-Urban, Andrea Haree; Giroux, Michel; Nouel, Dominique; Van Leer, Elise; Flores, Cecilia	ENEURO	2022	10.1523/ENEURO.0430-21.2022	N	Control group performance reported only via summary statistics (e.g., ANOVA), without exact accuracy or error rates; insufficient for quantitative synthesis.
Individual performance across motoric self-regulation tasks are not correlated for pet dogs	Vernouillet, Alizee A. A.; Stiles, Laura R.; McCausland, J. Andrew; Kelly, Debbie M.	LEARNING & BEHAVIOR	2018	10.3758/s13420-018-0354-x	Y
MDMA-induced impairment in primates: antagonism by a selective norepinephrine or serotonin, but not by a dopamine/norepinephrine transport inhibitor	Verrico, Christopher D.; Lynch, Laurie; Fahey, Michele A.; Fryer, Ashley-Kay; Miller, Gregory M.; Madras, Bertha K.	JOURNAL OF PSYCHOPHARMACOLOGY	2008	10.1177/0269881107083639	N	pharma monkeys
Reaching around barriers: the performance of the great apes and 3-5-year-old children	Vlamings, Petra H. J. M.; Hare, Brian; Call, Josep	ANIMAL COGNITION	2010	10.1007/s10071-009-0265-5	Y
Testing for the Blues: Using the Modified Emotional Stroop Task to Assess the Emotional Response of Gorillas	Vonk, Jennifer; McGuire, Molly; Leete, Jessica	ANIMALS	2022	10.3390/ani12091188	Y
Selective prefrontal serotonin depletion impairs acquisition of a detour-reaching task	Walker, S. C.; Mikheenko, Y. P.; Argyle, L. D.; Robbins, T. W.; Roberts, A. C.	EUROPEAN JOURNAL OF NEUROSCIENCE	2006	10.1111/j.1460-9568.2006.04826.x	N	pharma monkeys and mean accuracy not reported
Dissociable contributions of the orbitofrontal and lateral prefrontal cortex of the marmoset to performance on a detour reaching task	Wallis, JD; Dias, R; Robbins, TW; Roberts, AC	EUROPEAN JOURNAL OF NEUROSCIENCE	2001	10.1046/j.0953-816x.2001.01546.x	N	brain surgery + medical procedure
Performance on inhibitory tasks does not relate to handedness in several small groups of Callitrichids	Wang, Lin; Luo, Yunchao; Lin, Hongwei; Xu, Nuo; Gu, Yiru; Bu, Haixia; Bai, Yali; Li, Zhongqiu	ANIMAL COGNITION	2023	10.1007/s10071-022-01682-w	Y
Learning and motor inhibitory control in crows and domestic chickens	Wascher, Claudia A. F.; Allen, Katie; Szipl, Georgine	ROYAL SOCIETY OPEN SCIENCE	2021	10.1098/rsos.210504	Y
Attentional bias for emotional faces in paediatric anxiety disorders: An investigation using the emotional go/no go task	Waters, Allison M.; Valvoi, Jaya S.	JOURNAL OF BEHAVIOR THERAPY AND EXPERIMENTAL PSYCHIATRY	2009	10.1016/j.jbtep.2008.12.008	N
Sex differences in behavioral impulsivity in at-risk and non-risk drinkers	Weafer, Jessica; De Arcangelis, Jessica; de Wit, Harriet	FRONTIERS IN PSYCHIATRY	2015	10.3389/fpsyt.2015.00072	N
The effects of induced positive and negative affect on Pavlovian-instrumental interactions	Weber, Isla; Zorowitz, Sam; Niv, Yael; Bennett, Daniel	COGNITION & EMOTION	2022	10.1080/02699931.2022.2109600	N
Stimulus and response conflict processing during perceptual decision making	Wendelken, Carter; Ditterich, Jochen; Bunge, Silvia A.; Carter, Cameron S.	COGNITIVE AFFECTIVE & BEHAVIORAL NEUROSCIENCE	2009	10.3758/CABN.9.4.434	N	humans only
One-year change in cognitive flexibility and fine motor function in middle-aged male and female marmosets (Callithrix jacchus)	Workman, Kathryn P.; Healey, Brianna; Carlotto, Alyssa; Lacreuse, Agnes	AMERICAN JOURNAL OF PRIMATOLOGY	2019	10.1002/ajp.22924	Y	reversal learning - to check
A new Stroop-like measure of inhibitory function development: typical developmental trends	Wright, I; Waterman, M; Prescott, H; Murdoch-Eaton, D	JOURNAL OF CHILD PSYCHOLOGY AND PSYCHIATRY AND ALLIED DISCIPLINES	2003	10.1111/1469-7610.00145	N
Neuronal congruency effects in macaque prefrontal cortex	Yao, Tao; Vanduffel, Wim	NATURE COMMUNICATIONS	2022	10.1038/s41467-022-32382-1	N	recording of cell activity not performance
Electrophysiological assessment of the time course of bilingual visual word recognition: Early access to language membership	Yiu, Loretta K.; Pitts, Michael A.; Canseco-Gonzalez, Enriqueta	NEUROPSYCHOLOGIA	2015	10.1016/j.neuropsychologia.2015.06.018	N	Humans only
Effect of 11 Weeks of Physical Exercise on Physical Fitness and Executive Functions in Children	Zhang, Mingyang; Garnier, Hanna; Qian, Guoping; Li, Shunchang	CHILDREN-BASEL	2023	10.3390/children10030485	N	Humans only
The effects of different aerobic exercise intensities on serum serotonin concentrations and their association with Stroop task performance: a randomized controlled trial	Zimmer, Philipp; Stritt, Christian; Bloch, Wilhelm; Schmidt, Frank-Peter; Huebner, Sven Thorsten; Binneboessel, Stephan; Schenk, Alexander; Oberste, Max	EUROPEAN JOURNAL OF APPLIED PHYSIOLOGY	2016	10.1007/s00421-016-3456-1	N
				Yes	52
				No	91
					143
				selected	52

## Sheet: Pubmed
Title	Authors	Source Title	Publication Year	DOI	Duplicate from ISI Web of Sci?	Include? (Y/N)	Reason for Exclusion
Spatial perseveration error by alpacas (Vicugna pacos) in an A-not-B detour task	Abramson JZ, Paulina Soto D, Beatriz Zapata S, Lloreda MVH.	Anim Cogn	2018	10.1007/s10071-018-1170-6	Duplicate
Acute serotonin 2A receptor activation impairs behavioral flexibility in mice	Amodeo DA, Hassan O, Klein L, Halberstadt AL, Powell SB.	Behav Brain Res	2020	10.1016/j.bbr.2020.112861	Unique	N	pharma intervention: mice injected before reversal learning; Focus on behavioral flexibility and serotonergic pharmacology in mice; not a direct study of inhibitory control.
High-fat-sugar diet is associated with impaired hippocampus-dependent memory in humans	Atak S, Boye A, Peciña S, Liu ZX.	Physiol Behav	2023	10.1016/j.physbeh.2023.114225	Duplicate
Training improves inhibitory control in water rescue dogs	Barrera G, Alterisio A, Scandurra A, Bentosela M, D'Aniello B.	Anim Cogn	2019	10.1007/s10071-018-1224-9	Duplicate
Increasing arousal enhances inhibitory control in calm but not excitable dogs	Bray EE, MacLean EL, Hare BA.	Anim Cogn	2015	10.1007/s10071-015-0901-1	Duplicate
Context specificity of inhibitory control in dogs	Bray EE, MacLean EL, Hare BA.	Anim Cogn	2014	10.1007/s10071-013-0633-z	Duplicate
Cocaine self-administration behavior in inbred mouse lines segregating different capacities for inhibitory control	Cervantes MC, Laughlin RE, Jentsch JD.	Psychopharmacology (Berl)	2013	10.1007/s00213-013-3135-4	Unique	N	Transgenic mice and pharma injection. Focus on drug self-administration rather than general inhibitory control performance.
The degree of altriciality and performance in a cognitive task show correlated evolution	Chiappa P, Singh S, Pellicer F.	PLoS One	2018	10.1371/journal.pone.0205128	Duplicate
Touch screen assays of behavioural flexibility and error characteristics in Eastern grey squirrels (Sciurus carolinensis)	Chow PKY, Leaver LA, Wang M, Lea SEG.	Anim Cogn	2017	10.1007/s10071-017-1072-z	Duplicate
Neurobehavioral evidence for individual differences in canine cognitive control: an awake fMRI study	Cook PF, Spivak M, Berns G.	Anim Cogn	2016	10.1007/s10071-016-0983-4	Duplicate
Testosterone enhances risk tolerance without altering motor impulsivity in male rats	Cooper SE, Goings SP, Kim JY, Wood RI.	Psychoneuroendocrinology	2014	10.1016/j.psyneuen.2013.11.017	Unique	N	Drug and electric schocks in reversal learning. Adolescent rats. Focuses on hormonal modulation of impulsivity rather than pure assessment of inhibitory control
DCC-related developmental effects of abused- versus therapeutic-like amphetamine doses in adolescence	Cuesta S, Restrepo-Lozano JM, Popescu C, He S, Reynolds LM, Israel S, Hernandez G, Rais R, Slusher BS, Flores C.	Addict Biol	2020	10.1111/adb.12791	Unique	N	Pharmacological manipulation study; not assessing natural variation in inhibitory control across species.
Lateralized Decrease of Parvalbumin+ Cells in the Somatosensory Cortex of ASD Models Is Correlated with Unilateral Tactile Hypersensitivity	Deemyad T, Puig S, Papale AE, Qi H, LaRocca GM, Aravind D, LaNoce E, Urban NN.	Cereb Cortex	2022	10.1093/cercor/bhab233	Unique	N	No measure of inhibitory control performance; focus on neuroanatomy and mechanical sensitivity in ASD mouse models.
The neuropsychopharmacology of action inhibition: cross-species translation of the stop-signal and go/no-go tasks	Eagle DM, Bari A, Robbins TW.	Psychopharmacology (Berl)	2008	10.1007/s00213-008-1127-6	Duplicate
Differential contributions of right and left brains to paw skill in right- and left-pawed female rats	Elalmis DD, Ozgünen KT, Binokay S, Tan M, Ozgünen T, Tan U.	Int J Neurosci	2003	10.1080/00207450390204068	Duplicate
Is previous experience important for inhibitory control? A comparison between shelter and pet dogs in A-not-B and cylinder tasks	Fagnani J, Barrera G, Carballo F, Bentosela M.	Anim Cogn	2016	10.1007/s10071-016-1024-z	Duplicate
Uninhibited chickens: ranging behaviour impacts motor self-regulation in free-range broiler chickens (Gallus gallus domesticus)	Ferreira VHB, Reiter L, Germain K, Calandreau L, Guesdon V.	Biol Lett	2020	10.1098/rsbl.2019.0721	Duplicate
Activation of medial hypothalamic orexin neurons during a Go/No-Go task	Freeman LR, Aston-Jones G.	Brain Res	2020	10.1016/j.brainres.2018.08.031	Unique	Y
Factors affecting the measure of inhibitory control in a fish (Poecilia reticulata)	Gatto E, Lucon-Xiccato T, Bisazza A.	Behav Processes	2018	10.1016/j.beproc.2018.08.003	Duplicate
Developmental history and stress responsiveness are related to response inhibition, but not judgement bias, in a cohort of European starlings (Sturnus vulgaris)	Gott A, Andrews C, Bedford T, Nettle D, Bateson M.	Anim Cogn	2019	10.1007/s10071-018-1226-7	Duplicate
Attentional updating and monitoring and affective shifting are impacted independently by aging in macaque monkeys	Gray DT, Smith AC, Burke SN, Gazzaley A, Barnes CA.	Behav Brain Res	2017	10.1016/j.bbr.2016.06.056	Duplicate
Chickens selected for feather pecking can inhibit prepotent motor responses in a Go/No-Go task	Heinsius J, van Staaveren N, Kwon IY, Li A, Kjaer JB, Harlander-Matauschek A.	Sci Rep	2020	10.1038/s41598-020-63618-z	Unique	N	chickens were selected for feather pecking
Serotonin transporter deficiency in rats improves inhibitory control but not behavioural flexibility	Homberg JR, Pattij T, Janssen MC, Ronken E, De Boer SF, Schoffelmeer AN, Cuppen E.	Eur J Neurosci	2007	10.1111/j.1460-9568.2007.05839.x	Unique	N	SERT knockout rats
Reversal-specific learning impairments after a binge regimen of methamphetamine in rats: possible involvement of striatal dopamine	Izquierdo A, Belcher AM, Scott L, Cazares VA, Chen J, O'Dell SJ, Malvaez M, Wu T, Marshall JF.	Neuropsychopharmacology	2010	10.1038/npp.2009.155	Duplicate
Inhibitory Control Deficits Associated with Upregulation of CB(1)R in the HIV-1 Tat Transgenic Mouse Model of Hand	Jacobs IR, Xu C, Hermes DJ, League AF, Xu C, Nath B, Jiang W, Niphakis MJ, Cravatt BF, Mackie K, Mukhopadhyay S, Lichtman AH, Ignatowska-Jankowska BM, Fitting S.	J Neuroimmune Pharmacol	2019	10.1007/s11481-019-09867-w	Unique	N	transgenic mice
Does absolute brain size really predict self-control? Hand-tracking training improves performance on the A-not-B task	Jelbert SA, Taylor AH, Gray RD.	Biol Lett	2016	10.1098/rsbl.2015.0871	Duplicate
Proactive behavior, but not inhibitory control, predicts repeated innovation by spotted hyenas tested with a multi-access box	Johnson-Ulrich L, Johnson-Ulrich Z, Holekamp K.	Anim Cogn	2018	10.1007/s10071-018-1174-2	Duplicate
Perseveration on a reversal-learning task correlates with rates of self-directed behavior in nonhuman primates	Judge PG, Evans DW, Schroepfer KK, Gross AC.	Behav Brain Res	2011	10.1016/j.bbr.2011.03.016	Duplicate
Breed differences in social cognition, inhibitory control, and spatial problem-solving ability in the domestic dog (Canis familiaris)	Junttila S, Valros A, Mäki K, Väätäjä H, Reunanen E, Tiira K.	Sci Rep	2022	10.1038/s41598-022-26991-5	Unique	Y
Assessment of Problem-Solving Skills and Inhibitory Control in Mice Using Water Escape Detour Test	Juszczak GR, Bobrowska A.	Curr Protoc Mouse Biol	2020	10.1002/cpmo.82	Unique	N	no access to the full paper?
Detour Behavior of Mice Trained with Transparent, Semitransparent and Opaque Barriers	Juszczak GR, Miller M.	PLoS One	2016	10.1371/journal.pone.0162018	Duplicate
Are parrots poor at motor self-regulation or is the cylinder task poor at measuring it?	Kabadayi C, Krasheninnikova A, O'Neill L, van de Weijer J, Osvath M, von Bayern AMP.	Anim Cogn	2017	10.1007/s10071-017-1131-5	Duplicate
Preclinical Evaluation of Attention and Impulsivity Relevant to Determining ADHD Mechanisms and Treatments	Kenton JA, Young JW.	Curr Top Behav Neurosci	2022	10.1007/7854_2022_340	Unique	N	no access to the full paper?
Assessment of cognitive function in the heterozygous reeler mouse	Krueger DD, Howell JL, Hebert BF, Olausson P, Taylor JR, Nairn AC.	Psychopharmacology (Berl)	2006	10.1007/s00213-006-0530-0	Unique	N	No usable mean accuracy or comparable performance data
Prior chronic cocaine exposure in mice induces persistent alterations in cognitive function	Krueger DD, Howell JL, Oo H, Olausson P, Taylor JR, Nairn AC.	Behav Pharmacol	2009	10.1097/FBP.0b013e328333a2bb	Duplicate
Genetic dissection of behavioral flexibility: reversal learning in mice	Laughlin RE, Grant TL, Williams RW, Jentsch JD.	Biol Psychiatry	2011	10.1016/j.biopsych.2011.01.014	Unique	N	transgenic mice
Dopamine D2 Receptors in Dopaminergic Neurons Modulate Performance in a Reversal Learning Task in Mice	Linden J, James AS, McDaniel C, Jentsch JD.	eNeuro	2018	10.1523/ENEURO.0229-17.2018	Duplicate
Inhibitory control and response latency differences between C57BL/6J and DBA/2J mice in a Go/No-Go and 5-choice serial reaction time task and strain-specific responsivity to amphetamine	Loos M, Staal J, Schoffelmeer AN, Smit AB, Spijker S, Pattij T.	Behav Brain Res	2010	10.1016/j.bbr.2010.05.027	Duplicate
Validation of a battery of inhibitory control tasks reveals a multifaceted structure in non-human primates	Loyant L, Waller BM, Micheletta J, Joly M.	PeerJ	2022	10.7717/peerj.12863	Duplicate
Guppies show rapid and lasting inhibition of foraging behaviour	Lucon-Xiccato T, Bertolucci C.	Behav Processes	2019	10.1016/j.beproc.2019.04.011	Duplicate
Intraspecific variation in inhibitory motor control in guppies, Poecilia reticulata	Macario A, Darden SK, Verbruggen F, Croft DP.	J Fish Biol	2021	10.1111/jfb.14608	Duplicate
The effect of training and breed group on problem-solving behaviours in dogs	Marshall-Pescini S, Frazzi C, Valsecchi P.	Anim Cogn	2016	10.1007/s10071-016-0960-y	Duplicate
The effect of domestication on inhibitory control: wolves and dogs compared	Marshall-Pescini S, Virányi Z, Range F.	PLoS One	2015	10.1371/journal.pone.0118469	Unique	Y
A novel continuous inhibitory-control task: variation in individual performance by young pheasants (Phasianus colchicus)	Meier C, Pant SR, van Horik JO, Laker PR, Langley EJG, Whiteside MA, Verbruggen F, Madden JR.	Anim Cogn	2017	10.1007/s10071-017-1120-8	Duplicate
Electrophysiological Correlates of a Versatile Executive Control System in the Monkey Anterior Cingulate Cortex	Michelet T, Bioulac B, Langbour N, Goillandeau M, Guehl D, Burbaud P.	Cereb Cortex	2016	10.1093/cercor/bhv004	Duplicate
Pharmacologically-induced stress has minimal impact on judgement and attention biases in sheep	Monk JE, Belson S, Lee C.	Sci Rep	2019	10.1038/s41598-019-47691-7	Unique	N	mean accuracy and SD not reported. Does not measure inhibitory control. Focuses on cognitive biases (judgement and attention bias) related to emotional states under stress.
Dogs' insensitivity to scaffolding behaviour in an A-not-B task provides support for the theory of natural pedagogy	Neilands P, Kingsley-Smith O, Taylor AH.	Sci Rep	2021	10.1038/s41598-020-79557-8	Duplicate
Cocaine disrupts both behavioural inhibition and conditional discrimination in rats	Paine TA, Olmstead MC.	Psychopharmacology (Berl)	2004	10.1007/s00213-004-1845-3	Unique	Y
Operant over-responding is more sensitive than reversal learning for revealing behavioral changes after withdrawal from alcohol consumption	Ray MH, Hite T, Gallo M, Pickens CL.	Physiol Behav	2018	10.1016/j.physbeh.2018.08.021	Unique	N	group treated before reversal learning; limited or complex mean accuracy data
Transgenic expression of the FTDP-17 tauV337M mutation in brain dissociates components of executive function in mice	Reichelt AC, Killcross S, Wilkinson LS, Humby T, Good MA.	Neurobiol Learn Mem	2013	10.1016/j.nlm.2013.05.005	Unique	N	mean accuracy not reported?
HIV Transgenic Rats Demonstrate Superior Task Acquisition and Intact Reversal Learning in the Within-Session Probabilistic Reversal Learning Task	Roberts BZ, He YV, Chatha M, Minassian A, Grant I, Young JW.	Cogn Affect Behav Neurosci	2021	10.3758/s13415-021-00926-5	Duplicate
Cognitive performance is linked to survival in free-living African striped mice	Rochais C, Schradin C, Pillay N.	Proc Biol Sci	2023	10.1098/rspb.2023.0205	Duplicate
Cuttlefish exert self-control in a delay of gratification task	Schnell AK, Boeckle M, Rivera M, Clayton NS, Hanlon RT.	Proc Biol Sci	2021	10.1098/rspb.2020.3161	Duplicate
The novel phosphodiesterase 10A inhibitor THPP-1 has antipsychotic-like effects in rat and improves cognition in rat and rhesus monkey	Smith SM, Uslaner JM, Cox CD, Huszar SL, Cannon CE, Vardigan JD, Eddins D, Toolan DM, Kandebo M, Yao L, Raheem IT, Schreier JD, Breslin MJ, Coleman PJ, Renger JJ.	Neuropharmacology	2013	10.1016/j.neuropharm.2012.06.013	Duplicate
Neophobia does not account for motoric self-regulation performance as measured during the detour-reaching cylinder task	Stow MK, Vernouillet A, Kelly DM.	Anim Cogn	2018	10.1007/s10071-018-1189-8	Duplicate
Temporal evolution of both premotor and motor cortical tuning properties reflect changes in limb biomechanics	Suminski AJ, Mardoum P, Lillicrap TP, Hatsopoulos NG.	J Neurophysiol	2015	10.1152/jn.00486.2014	Unique	N	Focuses on motor control and biomechanics, not inhibitory control.
Context-specific response inhibition and differential impact of a learning bias in a lizard	Szabo B, Noble DWA, Whiting MJ.	Anim Cogn	2019	10.1007/s10071-019-01245-6	Duplicate
Response learning confounds assays of inhibitory control on detour tasks	van Horik JO, Beardsworth CE, Laker PR, Whiteside MA, Madden JR.	Anim Cogn	2020	10.1007/s10071-019-01330-w	Duplicate
Do detour tasks provide accurate assays of inhibitory control?	van Horik JO, Langley EJG, Whiteside MA, Laker PR, Beardsworth CE, Madden JR.	Proc Biol Sci	2018	10.1098/rspb.2018.0150	Duplicate
Custom-Built Operant Conditioning Setup for Calcium Imaging and Cognitive Testing in Freely Moving Mice	Vassilev P, Fonseca E, Hernandez G, Pantoja-Urban AH, Giroux M, Nouel D, Van Leer E, Flores C.	eNeuro	2022	10.1523/ENEURO.0430-21.2022	Duplicate
Individual performance across motoric self-regulation tasks are not correlated for pet dogs	Vernouillet AAA, Stiles LR, Andrew McCausland J, Kelly DM.	Learn Behav	2018	10.3758/s13420-018-0354-x	Duplicate
Reaching around barriers: the performance of the great apes and 3-5-year-old children	Vlamings PH, Hare B, Call J.	Anim Cogn	2010	10.1007/s10071-009-0265-5	Duplicate
Selective prefrontal serotonin depletion impairs acquisition of a detour-reaching task	Walker SC, Mikheenko YP, Argyle LD, Robbins TW, Roberts AC.	Eur J Neurosci	2006	10.1111/j.1460-9568.2006.04826.x	Duplicate
Dissociable contributions of the orbitofrontal and lateral prefrontal cortex of the marmoset to performance on a detour reaching task	Wallis JD, Dias R, Robbins TW, Roberts AC.	Eur J Neurosci	2001	10.1046/j.0953-816x.2001.01546.x	Duplicate
Performance on inhibitory tasks does not relate to handedness in several small groups of Callitrichids	Wang L, Luo Y, Lin H, Xu N, Gu Y, Bu H, Bai Y, Li Z.	Anim Cogn	2023	10.1007/s10071-022-01682-w	Duplicate
Medium spiny neurons of the anterior dorsomedial striatum mediate reversal learning in a cell-type-dependent manner	Wang X, Qiao Y, Dai Z, Sui N, Shen F, Zhang J, Liang J.	Brain Struct Funct	2019	10.1007/s00429-018-1780-4	Unique	N	neuroscience/mechanistic paper rather than a behavioral performance paper assessing cognitive skills under natural or ecologically valid conditions.
The effects of induced positive and negative affect on Pavlovian-instrumental interactions	Weber I, Zorowitz S, Niv Y, Bennett D.	Cogn Emot	2022	10.1080/02699931.2022.2109600	Duplicate
Mouse lines selected for alcohol consumption differ on certain measures of impulsivity	Wilhelm CJ, Reeves JM, Phillips TJ, Mitchell SH.	Alcohol Clin Exp Res	2007	10.1111/j.1530-0277.2007.00508.x	Unique	N	Focuses on impulsivity traits (impulsive action and impulsive choice) rather than direct measures of inhibitory control performance.
One-year change in cognitive flexibility and fine motor function in middle-aged male and female marmosets (Callithrix jacchus)	Workman KP, Healey B, Carlotto A, Lacreuse A.	Am J Primatol	2019	10.1002/ajp.22924	Duplicate
Environmental enrichment enhances cognitive flexibility in C57BL/6 mice on a touchscreen reversal learning task	Zeleznikow-Johnston A, Burrows EL, Renoir T, Hannan AJ.	Neuropharmacology	2017	10.1016/j.neuropharm.2017.02.009	Unique	N	mean accuracy not reported; Focuses on effects of environmental enrichment on cognitive flexibility in laboratory mice using touchscreen tasks; not a direct study of baseline inhibitory control performance in non-human animals.
				duplicates	47
				unique	23
					Unique Include Yes	4
					Unique Include No	19

## Sheet: ISI + Pubmed
Title	Authors	Source Title	Publication Year	DOI	Include? (Y/N)	Reason for Exclusion
Spatial perseveration error by alpacas (Vicugna pacos) in an A-not-B detour task	Abramson, Jose Z.; Paulina Soto, D.; Beatriz Zapata, S.; Hernandez Lloreda, Maria Victoria	ANIMAL COGNITION	2018	10.1007/s10071-018-1170-6	Y
How chimpanzees (Pan troglodytes) perform in a modified emotional Stroop task	Allritz, Matthias; Call, Josep; Borkenau, Peter	ANIMAL COGNITION	2016	10.1007/s10071-015-0944-3	Y
Training improves inhibitory control in water rescue dogs	Barrera, Gabriela; Alterisio, Alessandra; Scandurra, Anna; Bentosela, Mariana; D'Aniello, Biagio	ANIMAL COGNITION	2019	10.1007/s10071-018-1224-9	Y
A stroop-like effect in color-naming of color-word lexigrams by a chimpanzee (Pan troglodytes)	Beran, Michael J.; Washburn, David A.; Rumbaugh, Duane M.	JOURNAL OF GENERAL PSYCHOLOGY	2007	10.3200/GENP.134.2.217-228	Y
Cats Parallel Great Apes and Corvids in Motor Self-Regulation - Not Brain but Material Size Matters	Bobrowicz, Katarzyna; Osvath, Mathias	FRONTIERS IN PSYCHOLOGY	2018	10.3389/fpsyg.2018.01995	Y
Song repertoire size in male song sparrows correlates with detour reaching, but not with other cognitive measures	Boogert, Neeltje J.; Anderson, Rindy C.; Peters, Susan; Searcy, William A.; Nowicki, Stephen	ANIMAL BEHAVIOUR	2011	10.1016/j.anbehav.2011.03.004	Y
Increasing arousal enhances inhibitory control in calm but not excitable dogs	Bray, Emily E.; MacLean, Evan L.; Hare, Brian A.	ANIMAL COGNITION	2015	10.1007/s10071-015-0901-1	Y
Context specificity of inhibitory control in dogs	Bray, Emily E.; MacLean, Evan L.; Hare, Brian A.	ANIMAL COGNITION	2014	10.1007/s10071-013-0633-z	Y
Touch screen assays of behavioural flexibility and error characteristics in Eastern grey squirrels (Sciurus carolinensis)	Chow, Pizza Ka Yee; Leaver, Lisa A.; Wang, Ming; Lea, Stephen E. G.	ANIMAL COGNITION	2017	10.1007/s10071-017-1072-z	Y
Neurobehavioral evidence for individual differences in canine cognitive control: an awake fMRI study	Cook, Peter F.; Spivak, Mark; Berns, Gregory	ANIMAL COGNITION	2016	10.1007/s10071-016-0983-4	Y
Inhibitory control, exploration behaviour and manipulated ecological context are associated with foraging flexibility in the great tit	Coomes, Jenny R.; Davidson, Gabrielle L.; Reichert, Michael S.; Kulahci, Ipek G.; Troisi, Camille A.; Quinn, John L.	JOURNAL OF ANIMAL ECOLOGY	2022	10.1111/1365-2656.13600	Y
Inhibitory control performance is repeatable over time and across contexts in a wild bird population	Davidson, Gabrielle L.; Reichert, Michael S.; Coomes, Jenny R.; Kulahci, Ipek G.; de la Hera, Ivan; Quinn, John L.	ANIMAL BEHAVIOUR	2022	10.1016/j.anbehav.2022.02.007	Y
Is previous experience important for inhibitory control? A comparison between shelter and pet dogs in A-not-B and cylinder tasks	Fagnani, J.; Barrera, G.; Carballo, F.; Bentosela, M.	ANIMAL COGNITION	2016	10.1007/s10071-016-1024-z	Y
Single high dose treatment with methotrexate causes long-lasting cognitive dysfunction in laboratory rodents	Fardell, Joanna E.; Vardy, Janette; Logge, Warren; Johnston, Ian	PHARMACOLOGY BIOCHEMISTRY AND BEHAVIOR	2010	10.1016/j.pbb.2010.08.019	Y
Uninhibited chickens: ranging behaviour impacts motor self-regulation in free-range broiler chickens (Gallus gallus domesticus)	Ferreira, Vitor Hugo Bessa; Reiter, Lorene; Germain, Karine; Calandreau, Ludovic; Guesdon, Vanessa	BIOLOGY LETTERS	2020	10.1098/rsbl.2019.0721	Y
Activation of medial hypothalamic orexin neurons during a Go/No-Go task	Freeman LR, Aston-Jones G.	Brain Res	2020	10.1016/j.brainres.2018.08.031	Y
How Inhibitory Control Relates to Positive and Negative Affective States in Red Junglefowl	Garnham, Laura Clare; Clarke, Charlie; Lovlie, Hanne	FRONTIERS IN VETERINARY SCIENCE	2022	10.3389/fvets.2022.872487	Y
Factors affecting the measure of inhibitory control in a fish (Poecilia reticulata)	Gatto, Elia; Lucon-Xiccato, Tyrone; Bisazza, Angelo	BEHAVIOURAL PROCESSES	2018	10.1016/j.beproc.2018.08.003	Y
Proactive common waxbills make fewer mistakes in a cognitive assay, the detour-reaching task	Gomes, Ana Cristina R.; Guerra, Soraia; Silva, Paulo A.; Marques, Cristiana, I; Trigo, Sandra; Boogert, Neeltje J.; Cardoso, Goncalo C.	BEHAVIORAL ECOLOGY AND SOCIOBIOLOGY	2020	10.1007/s00265-020-2809-2	Y
A Comparative Perspective on Three Primate Species' Responses to a Pictorial Emotional Stroop Task	Hopper, Lydia M.; Allritz, Matthias; Egelkamp, Crystal L.; Huskisson, Sarah M.; Jacobson, Sarah L.; Leinwand, Jesse G.; Ross, Stephen R.	ANIMALS	2021	10.3390/ani11030588	Y
Cognitive Control Under Social Influence in Baboons	Huguet, Pascal; Barbet, Isabelle; Belletier, Clement; Monteil, Jean-Marc; Fagot, Joel	JOURNAL OF EXPERIMENTAL PSYCHOLOGY-GENERAL	2014	10.1037/xge0000026	Y
Inhibitory Control Deficits Associated with Upregulation of CB(1)R in the HIV-1 Tat Transgenic Mouse Model of Hand	Jacobs IR, Xu C, Hermes DJ, League AF, Xu C, Nath B, Jiang W, Niphakis MJ, Cravatt BF, Mackie K, Mukhopadhyay S, Lichtman AH, Ignatowska-Jankowska BM, Fitting S.	J Neuroimmune Pharmacol	2019	10.1007/s11481-019-09867-w	Y	transgenic mice
Does absolute brain size really predict self-control? Hand-tracking training improves performance on the A-not-B task	Jelbert, S. A.; Taylor, A. H.; Gray, R. D.	BIOLOGY LETTERS	2016	10.1098/rsbl.2015.0871	Y
Proactive behavior, but not inhibitory control, predicts repeated innovation by spotted hyenas tested with a multi-access box	Johnson-Ulrich, Lily; Johnson-Ulrich, Zoe; Holekamp, Kay	ANIMAL COGNITION	2018	10.1007/s10071-018-1174-2	Y
Perseveration on a reversal-learning task correlates with rates of self-directed behavior in nonhuman primates	Judge, Peter G.; Evans, David W.; Schroepfer, Kara K.; Gross, Alyssa C.	BEHAVIOURAL BRAIN RESEARCH	2011	10.1016/j.bbr.2011.03.016	Y
Breed differences in social cognition, inhibitory control, and spatial problem-solving ability in the domestic dog (Canis familiaris)	Junttila S, Valros A, Mäki K, Väätäjä H, Reunanen E, Tiira K.	Sci Rep	2022	10.1038/s41598-022-26991-5	Y
Detour Behavior of Mice Trained with Transparent, Semitransparent and Opaque Barriers	Juszczak, Grzegorz R.; Miller, Michal	PLOS ONE	2016	10.1371/journal.pone.0162018	Y
The Development of Motor Self-Regulation in Ravens	Kabadayi, Can; Jacobs, Ivo; Osvath, Mathias	FRONTIERS IN PSYCHOLOGY	2017	10.3389/fpsyg.2017.02100	Y
Are parrots poor at motor self-regulation or is the cylinder task poor at measuring it?	Kabadayi, Can; Krasheninnikova, Anastasia; O'Neill, Laurie; van de Weijer, Joost; Osvath, Mathias; von Bayern, Auguste M. P.	ANIMAL COGNITION	2017	10.1007/s10071-017-1131-5	Y
Ravens, New Caledonian crows and jackdaws parallel great apes in motor self-regulation despite smaller brains	Kabadayi, Can; Taylor, Lucy A.; von Bayern, Auguste M. P.; Osvath, Mathias	ROYAL SOCIETY OPEN SCIENCE	2016	10.1098/rsos.160104	Y
Motor self-regulation in goats (Capra aegagrus hircus) in a detour-reaching task	Langbein, Jan	PEERJ	2018	10.7717/peerj.5139	Y
Validation of a battery of inhibitory control tasks reveals a multifaceted structure in non-human primates	Loyant, Louise; Waller, Bridget M.; Micheletta, Jerome; Joly, Marine	PEERJ	2022	10.7717/peerj.12863	Y
Heterogeneity of performances in several inhibitory control tasks: male rhesus macaques are more easily distracted than females	Loyant, Louise; Waller, Bridget M.; Micheletta, Jerome; Joly, Marine	ROYAL SOCIETY OPEN SCIENCE	2021	10.1098/rsos.211564	Y
Guppies show rapid and lasting inhibition of foraging behaviour	Lucon-Xiccato, Tyrone; Bertolucci, Cristiano	BEHAVIOURAL PROCESSES	2019	10.1016/j.beproc.2019.04.011	Y	modification of cylinder task = enclosed transparent tube
Intraspecific variation in inhibitory motor control in guppies, Poecilia reticulata	Macario, Alessandro; Darden, Safi K.; Verbruggen, Frederick; Croft, Darren P.	JOURNAL OF FISH BIOLOGY	2021	10.1111/jfb.14608	Y
Male New Zealand robin (<i>Petroica longipes</i>) song repertoire size does not correlate with cognitive performance in the wild	MacKinlay, Regan D.; Shaw, Rachael C.	INTELLIGENCE	2019	10.1016/j.intell.2018.10.009	Y
Are animal-assisted activity dogs different from pet dogs? A comparison of their sociocognitive abilities	Maria Cavalli, Camila; Carballo, Fabricio; Victoria Dzik, Marina; Underwood, Susana; Bentosela, Mariana	JOURNAL OF VETERINARY BEHAVIOR-CLINICAL APPLICATIONS AND RESEARCH	2018	10.1016/j.jveb.2017.12.001	Y
The effect of domestication on inhibitory control: wolves and dogs compared	Marshall-Pescini S, Virányi Z, Range F.	PLoS One	2015	10.1371/journal.pone.0118469	Y
The effect of training and breed group on problem-solving behaviours in dogs	Marshall-Pescini, Sarah; Frazzi, Chiara; Valsecchi, Paola	ANIMAL COGNITION	2016	10.1007/s10071-016-0960-y	Y
Measures of inhibitory control correlate between different tasks but do not predict problem-solving success in a fish, Poecilia reticulata	Montalbano, Giulia; Bertolucci, Cristiano; Lucon-Xiccato, Tyrone	INTELLIGENCE	2020	10.1016/j.intell.2020.101486	Y
An investigation of two ostensibly inhibitory control tasks used in canine cognition br	Olsen, Mariana R.	APPLIED ANIMAL BEHAVIOUR SCIENCE	2022	10.1016/j.applanim.2022.105770	Y
Cocaine disrupts both behavioural inhibition and conditional discrimination in rats	Paine TA, Olmstead MC.	Psychopharmacology (Berl)	2004	10.1007/s00213-004-1845-3	Y
Companion Cats Show No Effect of Trial-and-Error Learning Compared to Dogs in a Transparent-Obstacle Detour Task	Pyari, Muhzina Shajid; Vekony, Kata; Uccheddu, Stefania; Pongracz, Peter	ANIMALS	2023	10.3390/ani13010032	Y
Goats show higher behavioural flexibility than sheep in a spatial detour task	Raoult, C. M. C.; Osthaus, B.; Hildebrand, A. C. G.; McElligott, A. G.; Nawroth, C.	ROYAL SOCIETY OPEN SCIENCE	2021	10.1098/rsos.201627	Y
Cognitive performance is linked to survival in free-living African striped mice	Rochais, Celine; Schradin, Carsten; Pillay, Neville	PROCEEDINGS OF THE ROYAL SOCIETY B-BIOLOGICAL SCIENCES	2023	10.1098/rspb.2023.0205	Y
The effect of experience and olfactory cue in an inhibitory control task in guppies, <i>Poecilia reticulata</i>	Santaca, Maria; Busatta, Melania; Savasci, Beste Basak; Lucon-Xiccato, Tyrone; Bisazza, Angelo	ANIMAL BEHAVIOUR	2019	10.1016/j.anbehav.2019.03.003	Y
Ontogeny and personality affect inhibitory control in guppies, Poecilia reticulata	Savasci, Beste Basak; Lucon-Xiccato, Tyrone; Bisazza, Angelo	ANIMAL BEHAVIOUR	2021	10.1016/j.anbehav.2021.08.013	Y
Neophobia does not account for motoric self-regulation performance as measured during the detour-reaching cylinder task	Stow, M. K.; Vernouillet, A.; Kelly, D. M.	ANIMAL COGNITION	2018	10.1007/s10071-018-1189-8	Y
Are lizards capable of inhibitory control? Performance on a semi-transparent version of the cylinder task in five species of Australian skinks	Szabo, Birgit; Hoefer, Sebastian; Whiting, Martin J.	BEHAVIORAL ECOLOGY AND SOCIOBIOLOGY	2020	10.1007/s00265-020-02897-y	Y	check the task
Context-specific response inhibition and differential impact of a learning bias in a lizard	Szabo, Birgit; Noble, Daniel W. A.; Whiting, Martin J.	ANIMAL COGNITION	2019	10.1007/s10071-019-01245-6	Y
Traffic noise inhibits inhibitory control in wild-caught songbirds	Templeton, Christopher N.; O'Connor, Amber; Strack, Sarah; Meraz, Franco; Herranen, Katri	ISCIENCE	2023	10.1016/j.isci.2023.106650	Y
Sex differences in the cognitive abilities of a sex-changing fish species <i>Labroides dimidiatus</i>	Triki, Zegni; Bshary, Redouan	ROYAL SOCIETY OPEN SCIENCE	2021	10.1098/rsos.210239	Y
Do detour tasks provide accurate assays of inhibitory control?	van Horik, Jayden O.; Langley, Ellis J. G.; Whiteside, Mark A.; Laker, Philippa R.; Beardsworth, Christine E.; Madden, Joah R.	PROCEEDINGS OF THE ROYAL SOCIETY B-BIOLOGICAL SCIENCES	2018	10.1098/rspb.2018.0150	Y
Individual performance across motoric self-regulation tasks are not correlated for pet dogs	Vernouillet, Alizee A. A.; Stiles, Laura R.; McCausland, J. Andrew; Kelly, Debbie M.	LEARNING & BEHAVIOR	2018	10.3758/s13420-018-0354-x	Y
Reaching around barriers: the performance of the great apes and 3-5-year-old children	Vlamings, Petra H. J. M.; Hare, Brian; Call, Josep	ANIMAL COGNITION	2010	10.1007/s10071-009-0265-5	Y
Testing for the Blues: Using the Modified Emotional Stroop Task to Assess the Emotional Response of Gorillas	Vonk, Jennifer; McGuire, Molly; Leete, Jessica	ANIMALS	2022	10.3390/ani12091188	Y
Performance on inhibitory tasks does not relate to handedness in several small groups of Callitrichids	Wang, Lin; Luo, Yunchao; Lin, Hongwei; Xu, Nuo; Gu, Yiru; Bu, Haixia; Bai, Yali; Li, Zhongqiu	ANIMAL COGNITION	2023	10.1007/s10071-022-01682-w	Y
Learning and motor inhibitory control in crows and domestic chickens	Wascher, Claudia A. F.; Allen, Katie; Szipl, Georgine	ROYAL SOCIETY OPEN SCIENCE	2021	10.1098/rsos.210504	Y
One-year change in cognitive flexibility and fine motor function in middle-aged male and female marmosets (Callithrix jacchus)	Workman, Kathryn P.; Healey, Brianna; Carlotto, Alyssa; Lacreuse, Agnes	AMERICAN JOURNAL OF PRIMATOLOGY	2019	10.1002/ajp.22924	Y

## Sheet: Google scholar
Title	Authors	Source Title	Publication Year	DOI	Duplicate from ISI?	Duplicate from Pubmed?	Include? (Y/N)	Reason for Exclusion
Spatial perseveration error by alpacas (Vicugna pacos) in an A-not-B detour task	Abramson, J. Z., Paulina Soto, D., Beatriz Zapata, S., & Lloreda, M. V. H.	Animal Cognition	2018	10.1007/s10071-017-1163-2	Duplicate	Duplicate
Cleaner fish and other wrasse match primates in their ability to delay gratification	Aellen, M., Dufour, V., & Bshary, R.	Animal Behaviour	2021	10.1016/j.anbehav.2021.03.008	Unique	Unique	N	Self-control/delay of gratification
Fission-fusion dynamics, behavioral flexibility, and inhibitory control in primates	Amici, F., Aureli, F., & Call, J.	Current Biology	2008	10.1016/j.cub.2008.07.032	Unique	Unique	Y
Variation in withholding of information in three monkey species	Amici, F., Call, J., & Aureli, F.	Proceedings of the Royal Society B: Biological Sciences	2009	10.1098/rspb.2009.0843	Unique	Unique	N	Inhibitory control not the focus
Obesity-associated deficits in inhibitory control are phenocopied to mice through gut microbiota changes in one-carbon and aromatic amino acids metabolic pathways	Arnoriaga-Rodríguez, M., Mayneris-Perxachs, J., Contreras-Rodríguez, O., Burokas, A., Ortega-Sanchez, J. A., Blasco, G., ... & Fernández-Real, J. M.	Gut	2021	10.1136/gutjnl-2020-321244	Unique	Unique	N	Focus on metabolic/cognitive dysfunction models (obesity/gut microbiota), not on behavioral inhibitory control.
A brief review of choice bundling: A strategy to reduce delay discounting and bolster self-control	Ashe, M. L., & Wilson, S. J.	Addictive Behaviors Reports	2020	10.1016/j.abrep.2020.100262	Unique	Unique	N	Human-focused review on delay discounting; no empirical data on non-human animal inhibitory control.
General intelligence in another primate: individual differences across cognitive task performance in a New World monkey (Saguinus oedipus)	Banerjee, K., Chabris, C. F., Johnson, V. E., Lee, J. J., Tsao, F., & Hauser, M. D.	PLoS One	2009	10.1371/journal.pone.0005883	Unique	Unique	Y
Self-control in animals and people	Beran, M.	Academic Press	2018	Not available (book, no DOI)	Unique	Unique	N	Book
The comparative science of “self-control”: what are we talking about?	Beran, M. J.	Frontiers in Psychology	2015	10.3389/fpsyg.2015.00051	Unique	Unique	N	Conceptual review, not an empirical research paper.
Characterizing cognitive aging of working memory and executive function in animal models	Bizon, J. L.; Foster, T. C.; Alexander, G. E.; Glisky, E. L.	Frontiers in Aging Neuroscience	2012	10.3389/fnagi.2012.00019	Unique	Unique	N	Review article
Capuchin monkeys (Cebus apella) let lesser rewards pass them by to get better rewards	Bramlett, J. L., Perdue, B. M., Evans, T. A., & Beran, M. J.	Animal Cognition	2012	10.1007/s10071-012-0522-3	Unique	Unique	N	self-control
Male and female cichlid fish show cognitive inhibitory control ability	Brandão, M. L., Fernandes, A. M. T. D. A., & Gonçalves-de-Freitas, E.	Scientific Reports	2019	10.1038/s41598-019-52326-x	Unique	Unique	Y
All great ape species follow gaze to distant locations and around barriers	Bräuer, J., Call, J., & Tomasello, M.	Journal of Comparative Psychology	2005	10.1037/0735-7036.119.2.145	Unique	Unique	N	Focuses on gaze following, not inhibitory control
Dog cognitive development: a longitudinal study across the first 2 years of life	Bray, E. E., Gruen, M. E., Gnanadesikan, G. E., Horschler, D. J., Levy, K. M., Kennedy, B. S., ... & MacLean, E. L.	Animal Cognition	2021	10.1007/s10071-020-01385-4	Unique	Unique	N	Focus on general cognitive development, not specifically inhibitory control
Context specificity of inhibitory control in dogs	Bray, E. E., MacLean, E. L., & Hare, B. A.	Animal Cognition	2014	10.1007/s10071-013-0633-z	Duplicate	Duplicate
Increasing arousal enhances inhibitory control in calm but not excitable dogs	Bray, E. E., MacLean, E. L., & Hare, B. A.	Animal Cognition	2015	10.1007/s10071-015-0898-0	Duplicate	Duplicate
Executive Control of cognitive search	Brown, J. W., & Nee, D. E.	Cognitive Search: Evolution, Algorithms, and the Brain	2012		Unique	Unique	N	Not an empirical study on animal inhibitory control; theoretical book chapter
Dogs and wolves do not differ in their inhibitory control abilities in a non-social test battery	Brucks, D., Marshall-Pescini, S., & Range, F.	Animal Cognition	2019	10.1007/s10071-018-1214-9	Unique	Unique	Y
Measures of dogs' inhibitory control abilities do not correlate across tasks	Brucks, D., Marshall-Pescini, S., Wallis, L. J., Huber, L., & Range, F.	Frontiers in Psychology	2017	10.3389/fpsyg.2017.00849	Unique	Unique	N	inequity task before inhibitory control task, effect of experience
Intra-and interspecific variation in self-control capacities of parrots in a delay of gratification task	Brucks, D., Petelle, M., Baldoni, C., Krasheninnikova, A., Rovegno, E., & von Bayern, A. M.	Animal Cognition	2022	10.1007/s10071-021-01553-2	Unique	Unique	N	self-control
Dogs’ reaction to inequity is affected by inhibitory control	Brucks, D., Range, F., & Marshall-Pescini, S.	Scientific Reports	2017	10.1038/s41598-017-16128-8	Unique	Unique	Y
Giving pork the chop: Response inhibition training to reduce meat intake	Camp, B., & Lawrence, N. S.	Appetite	2019	10.1016/j.appet.2019.104315	Unique	Unique	N	Focuses on human dietary behavior change, not non-human animals
The Free-movement pattern Y-maze: A cross-species measure of working memory and executive function	Cleal, M., Fontana, B. D., Ranson, D. C., McBride, S. D., Swinny, J. D., Redhead, E. S., & Parker, M. O.	Behavior Research Methods	2021	10.3758/s13428-020-01456-7	Unique	Unique	N	Y-maze, not really inhibitory control
The costs and benefits of brain dopamine for cognitive control	Cools, R.	Wiley Interdisciplinary Reviews: Cognitive Science	2016	10.1002/wcs.1401	Unique	Unique	N	Review article on neurotransmission, not empirical study on inhibitory control in animals
Inverted-U–shaped dopamine actions on human working memory and cognitive control	Cools, R., & D'Esposito, M.	Biological Psychiatry	2011	10.1016/j.biopsych.2011.03.028	Unique	Unique	N	Focuses on human studies, not non-human animals
The five‐choice continuous performance task (5C‐CPT): a cross‐species relevant paradigm for assessment of vigilance and response inhibition in rodents	Cope, Z. A., & Young, J. W.	Current Protocols in Neuroscience	2017	10.1002/cpns.9	Unique	Unique	N	review / conceptual paper
Neuroendocrine control by dopamine of teleost reproduction	Dufour, S., Sebert, M. E., Weltzien, F. A., Rousseau, K., & Pasqualini, C.	Journal of Fish Biology	2010	10.1111/j.1095-8649.2009.02419.x	Unique	Unique	N	Focus on reproductive neuroendocrinology, not inhibitory control or executive function.
Dopaminergic inhibition of reproduction in teleost fishes: ecophysiological and evolutionary implications	Dufour, S., Weltzien, F. A., Sebert, M. E., Le Belle, N., Vidal, B., Vernier, P., & Pasqualini, C.	Annals of the New York Academy of Sciences	2005	10.1196/annals.1327.002	Unique	Unique	N	Focus on reproduction, not relevant to cognitive inhibitory control.
Is previous experience important for inhibitory control? A comparison between shelter and pet dogs in A-not-B and cylinder tasks	Fagnani, J., Barrera, G., Carballo, F., & Bentosela, M.	Animal Cognition	2016	10.1007/s10071-016-1001-9	Duplicate	Duplicate
Replications, comparisons, sampling and the problem of representativeness in animal cognition research	Farrar, B. G., Voudouris, K., & Clayton, N. S.	Animal Behavior and Cognition	2021	10.26451/abc.08.02.09.2021	Unique	Unique	N	Methodological review, not primary empirical data on inhibitory control.
Uninhibited chickens: ranging behaviour impacts motor self-regulation in free-range broiler chickens (Gallus gallus domesticus)	Ferreira, V. H. B., Reiter, L., Germain, K., Calandreau, L., & Guesdon, V.	Biology Letters	2020	10.1098/rsbl.2019.0721	Duplicate	Duplicate
Environmental influences on development of executive functions in dogs	Foraita, M., Howell, T., & Bennett, P.	Animal Cognition	2021	10.1007/s10071-021-01469-7	Unique	Unique	N	review paper
Factors affecting the measure of inhibitory control in a fish (Poecilia reticulata)	Gatto, E., Lucon-Xiccato, T., & Bisazza, A.	Behavioural Processes	2018	10.1016/j.beproc.2018.08.001	Duplicate	Duplicate
Estimating the heritability of cognitive traits across dog breeds reveals highly heritable inhibitory control and communication factors	Gnanadesikan, G. E., Hare, B., Snyder-Mackler, N., & MacLean, E. L.	Animal Cognition	2020	10.1007/s10071-020-01369-2	Unique	Unique	Y
Problem solving, inhibition and domain-specific experience: experiments on cottontop tamarins, Saguinus oedipus	Hauser, M. D., Santos, L. R., Spaepen, G. M., & Pearson, H. E.	Animal Behaviour	2002	10.1006/anbe.2002.3090	Unique	Unique	Y
Numbers of neurons as biological correlates of cognitive capability	Herculano-Houzel, S.	Current Opinion in Behavioral Sciences	2017	10.1016/j.cobeha.2017.04.001	Unique	Unique	N	Does not measure or report inhibitory control performance.
High level of self-control ability in a small passerine bird	Isaksson, E., Utku Urhan, A., & Brodin, A.	Behavioral Ecology and Sociobiology	2018	10.1007/s00265-018-2477-2	Unique	Unique	Y
Does absolute brain size really predict self-control? Hand-tracking training improves performance on the A-not-B task	Jelbert, S. A., Taylor, A. H., & Gray, R. D.	Biology Letters	2016	10.1098/rsbl.2015.0871	Duplicate	Duplicate
Group size and social rank predict inhibitory control in spotted hyaenas	Johnson-Ulrich, L., & Holekamp, K. E.	Animal Behaviour	2020	10.1016/j.anbehav.2019.12.012	Unique	Unique	Y
Proactive behavior, but not inhibitory control, predicts repeated innovation by spotted hyenas tested with a multi-access box	Johnson-Ulrich, L., Johnson-Ulrich, Z., & Holekamp, K.	Animal Cognition	2018	10.1007/s10071-018-1174-3	Duplicate	Duplicate
Comparing physical and social cognitive skills in macaque species with different degrees of social tolerance	Joly, M., Micheletta, J., De Marco, A., Langermans, J. A., Sterck, E. H., & Waller, B. M.	Proceedings of the Royal Society B: Biological Sciences	2017	10.1098/rspb.2016.2738	Unique	Unique	Y
Effect of sex and reproductive status on inhibitory control and social cognition in the domestic dog (Canis familiaris)	Junttila, S., Huohvanainen, S., & Tiira, K.	Animals	2021	10.3390/ani11082448	Unique	Unique	Y
Breed differences in social cognition, inhibitory control, and spatial problem-solving ability in the domestic dog (Canis familiaris)	Junttila, S., Valros, A., Mäki, K., Väätäjä, H., Reunanen, E., & Tiira, K.	Scientific Reports	2022	10.1038/s41598-022-26991-5	Unique	Duplicate
The detour paradigm in animal cognition	Kabadayi, C., Bobrowicz, K., & Osvath, M.	Animal Cognition	2018	10.1007/s10071-017-1152-0	Unique	Unique	N	review paper
Are parrots poor at motor self-regulation or is the cylinder task poor at measuring it?	Kabadayi, C., Krasheninnikova, A., O’neill, L., van de Weijer, J., Osvath, M., & von Bayern, A. M.	Animal Cognition	2017	10.1007/s10071-017-1120-8	Duplicate	Duplicate
Ravens, New Caledonian crows and jackdaws parallel great apes in motor self-regulation despite smaller brains	Kabadayi, C., Taylor, L. A., von Bayern, A. M., & Osvath, M.	Royal Society Open Science	2016	10.1098/rsos.160104	Duplicate	Unique
An analysis of rat prefrontal cortex in mediating executive function	Kesner, R. P., & Churchwell, J. C.	Neurobiology of Learning and Memory	2011	10.1016/j.nlm.2011.03.004	Unique	Unique	N	Review/summary paper, no direct inhibitory control measurement
Response-inhibition during problem solving in sheep	Knolle, F., Goncalves, R. P., Davies, E. L., Duff, A. R., & Morton, A. J.	International Journal of Comparative Psychology	2019		Unique	Unique	Y
Central nervous pathways of insulin action in the control of metabolism and food intake	Kullmann, S., Kleinridders, A., Small, D. M., Fritsche, A., Häring, H. U., Preissl, H., & Heni, M.	The Lancet Diabetes & Endocrinology	2020	10.1016/S2213-8587(20)30113-6	Unique	Unique	N	Focus on metabolism and food intake regulation, not inhibitory control tasks
The interconnection between obesity and executive function in adolescence: The role of the gut microbiome	Lane, J. M., Wright, R. O., & Eggers, S.	Neuroscience & Biobehavioral Reviews	2023	10.1016/j.neubiorev.2023.105337	Unique	Unique	N	Focuses on human executive function, not animal studies.
Motor self-regulation in goats (Capra aegagrus hircus) in a detour-reaching task	Langbein, J.	PeerJ	2018	10.7717/peerj.5139	Duplicate	Unique
Waiting for more: the performance of domestic dogs (Canis familiaris) on exchange tasks	Leonardi, R. J., Vick, S. J., & Dufour, V.	Animal Cognition	2012	10.1007/s10071-011-0440-5	Unique	Unique	N	Delay of gratification task
Are the more flexible great-tailed grackles also better at behavioral inhibition?	Logan, C. J., McCune, K., MacPherson, M., Johnson-Ulrich, Z., Rowney, C., Seitz, B., ... & Wascher, C.	Animal Behavior Cognition	2022	10.26451/abc.09.01.03.2022	Unique	Unique	Y
Guppies show sex and individual differences in the ability to inhibit behaviour	Lucon-Xiccato, T., Bisazza, A., & Bertolucci, C.	Animal Cognition	2020	10.1007/s10071-019-01329-6	Unique	Unique	Y
Fish perform like mammals and birds in inhibitory motor control tasks	Lucon-Xiccato, T., Gatto, E., & Bisazza, A.	Scientific Reports	2017	10.1038/s41598-017-13447-4	Unique	Unique	Y
Personality traits covary with individual differences in inhibitory abilities in 2 species of fish	Lucon-Xiccato, T., Montalbano, G., & Bertolucci, C.	Current Zoology	2020	10.1093/cz/zoz051	Unique	Unique	Y
Stress-level cortisol treatment impairs inhibitory control of behavior in monkeys	Lyons, D. M., Lopez, J. M., Yang, C., & Schatzberg, A. F.	Journal of Neuroscience	2000	10.1523/JNEUROSCI.20-20-07816.2000	Unique	Unique	Y
The evolution of self-control	MacLean, E. L., Hare, B., Nunn, C. L., Addessi, E., Amici, F., Anderson, R. C., ... & Zhao, Y.	Proceedings of the National Academy of Sciences	2014	10.1073/pnas.1323533111	Unique	Unique	Y
How does cognition evolve? Phylogenetic comparative psychology	MacLean, E. L., Matthews, L. J., Hare, B. A., Nunn, C. L., Anderson, R. C., Aureli, F., ... & Wobber, V.	Animal Cognition	2012	10.1007/s10071-011-0448-8	Unique	Unique	N	theoretical paper
Group size predicts social but not nonsocial cognition in lemurs	MacLean, E. L., Sandel, A. A., Bray, J., Oldenkamp, R. E., Reddy, R. B., & Hare, B. A.	PLoS One	2013	10.1371/journal.pone.0066359	Unique	Unique	Y
Cognition-impairing effects of benzodiazepine-type drugs: role of GABAA receptor subtypes in an executive function task in rhesus monkeys	Makaron, L., Moran, C. A., Namjoshi, O., Rallapalli, S., Cook, J. M., & Rowlett, J. K.	Pharmacology Biochemistry and Behavior	2013	10.1016/j.pbb.2012.12.002	Unique	Unique	N	Focus on pharmacological manipulation, not natural variation in inhibitory control
Reward pays the cost of noise reduction in motor and cognitive control	Manohar, S. G., Chong, T. T. J., Apps, M. A., Batla, A., Stamelou, M., Jarman, P. R., ... & Husain, M.	Current Biology	2015	10.1016/j.cub.2015.05.038	Unique	Unique	N	Human-focused study, no non-human animals
The effect of training and breed group on problem-solving behaviours in dogs	Marshall-Pescini, S., Frazzi, C., & Valsecchi, P.	Animal Cognition	2016	10.1007/s10071-015-0946-1	Duplicate	Duplicate
The effect of domestication on inhibitory control: wolves and dogs compared	Marshall-Pescini, S., Virányi, Z., & Range, F.	PLoS One	2015	10.1371/journal.pone.0118469	Unique	Duplicate
Repeatability and heritability of inhibitory control performance in wild toutouwai (Petroica longipes)	McCallum, E., & Shaw, R. C.	Royal Society Open Science	2023	10.1098/rsos.231476	Unique	Unique	Y
A novel continuous inhibitory-control task: variation in individual performance by young pheasants (Phasianus colchicus)	Meier, C., Pant, S. R., van Horik, J. O., Laker, P. R., Langley, E. J., Whiteside, M. A., ... & Madden, J. R.	Animal Cognition	2017	10.1007/s10071-017-1111-4	Duplicate	Duplicate	N	a new task not decribed in the manuscript
Animal-assisted therapy in the residential treatment of dual pathology	Monfort Montolio, M., & Sancho-Pelluz, J.	International Journal of Environmental Research and Public Health	2020	10.3390/ijerph17010120	Unique	Unique	N	Focus on human therapy outcomes, not animal inhibitory control
Measures of inhibitory control correlate between different tasks but do not predict problem-solving success in a fish, Poecilia reticulata	Montalbano, G., Bertolucci, C., & Lucon-Xiccato, T.	Intelligence	2020	10.1016/j.intell.2020.101486	Duplicate	Unique
Inhibitory control, but not prolonged object-related experience appears to affect physical problem-solving performance of pet dogs	Müller, C. A., Riemer, S., Virányi, Z., Huber, L., & Range, F.	PLoS One	2016	10.1371/journal.pone.0147753	Unique	Unique	Y
A case for methodological overhaul and increased study of executive function in the domestic dog (Canis lupus familiaris)	Olsen, M. R.	Animal Cognition	2018	10.1007/s10071-017-1147-5	Unique	Unique	N	review paper
The use of angiotensin-converting enzyme inhibitors vs. angiotensin receptor blockers and cognitive decline in Alzheimer’s disease	Ouk, M., Wu, C. Y., Rabin, J. S., Jackson, A., Edwards, J. D., Ramirez, J., ... & Swardfager, W.	Alzheimer's Research & Therapy	2021	10.1186/s13195-021-00807-5	Unique	Unique	N	Human medical study (Alzheimer's disease), no non-human animal data
Stress matters: randomized controlled trial on the effect of probiotics on neurocognition	Papalini, S., Michels, F., Kohn, N., Wegman, J., van Hemert, S., Roelofs, K., ... & Aarts, E.	Neurobiology of Stress	2019	10.1016/j.ynstr.2019.100141	Unique	Unique	N	Human-focused, unrelated to animal inhibitory control
Mild early life stress enhances prefrontal-dependent response inhibition in monkeys	Parker, K. J., Buckmaster, C. L., Justus, K. R., Schatzberg, A. F., & Lyons, D. M.	Biological Psychiatry	2005	10.1016/j.biopsych.2004.10.026	Unique	Unique	Y
The role of zebrafish (Danio rerio) in dissecting the genetics and neural circuits of executive function	Parker, M. O., Brock, A. J., Walton, R. T., & Brennan, C. H.	Frontiers in Neural Circuits	2013	10.3389/fncir.2013.00063	Unique	Unique	N	Review or methodological paper ; no primary empirical data on inhibitory control performance
Alzheimer’s amyloid β heterogeneous species differentially affect brain endothelial cell viability, blood‐brain barrier integrity, and angiogenesis	Parodi‐Rullán, R., Ghiso, J., Cabrera, E., Rostagno, A., & Fossati, S.	Aging Cell	2020	10.1111/acel.13258	Unique	Unique	N	Biomedical focus, not behavior or inhibitory control
Delay of gratification by orangutans (Pongo pygmaeus) in the accumulation task	Parrish, A. E., Perdue, B. M., Stromberg, E. E., Bania, A. E., Evans, T. A., & Beran, M. J.	Journal of Comparative Psychology	2014	10.1037/a0035974	Unique	Unique	N	Delay of gratification, not inhibitory control
Establishing sheep as an experimental species to validate ultrasound-mediated blood-brain barrier opening	Pelekanos, M., Leinenga, G., Odabaee, M., Odabaee, M., Saifzadeh, S., Steck, R., & Götz, J.	Theranostics	2018	10.7150/thno.22291	Unique	Unique	N	Focuses on medical imaging, not cognition or inhibitory control
Waiting for what comes later: capuchin monkeys show self-control even for nonvisible delayed rewards	Perdue, B. M., Bramlett, J. L., Evans, T. A., & Beran, M. J.	Animal Cognition	2015	10.1007/s10071-015-0878-9	Unique	Unique	N	Delay of gratification, not inhibitory control
Linear reinforcement learning in planning, grid fields, and cognitive control	Piray, P., & Daw, N. D.	Nature Communications	2021	10.1038/s41467-020-20400-0	Unique	Unique	N	Computational model, no animal behavioural data
Mechanisms of self-control	Premack, D.	In Learning Mechanisms in Smoking (Book Chapter)	2017	No DOI found for book chapter	Unique	Unique	N	Book chapter on human smoking, unrelated to animal inhibitory control
Differential regulation of fronto-executive function by the monoamines and acetylcholine	Robbins, T. W., & Roberts, A. C.	Cerebral Cortex	2007	10.1093/cercor/bhm066	Duplicate	Unique
Inhibitory control and affective processing in the prefrontal cortex: neuropsychological studies in the common marmoset	Roberts, A. C., & Wallis, J. D.	Cerebral Cortex	2000	10.1093/cercor/10.3.252	Unique	Unique	N	Review article; no primary behavioral data.
PDE10A inhibition reverses subchronic PCP‐induced deficits in attentional set‐shifting in rats	Rodefer, J. S., Murphy, E. R., & Baxter, M. G.	European Journal of Neuroscience	2005	10.1111/j.1460-9568.2005.03973.x	Unique	Unique	N	drug admin and no inhibitory control tSK
The Evolution of Primate Executive Function: From Response Control to Strategic Decision-Making	Rosati, A. G.	Reference Module in Neuroscience and Biobehavioral Psychology	2017		Unique	Unique	N	Book chapter/review; no primary behavioral data.
Foraging cognition: reviving the ecological intelligence hypothesis	Rosati, A. G.	Trends in Cognitive Sciences	2017	10.1016/j.tics.2017.05.001	Unique	Unique	N	Review article; no primary behavioral data.
Chimpanzee cooperation is fast and independent from self-control	Rosati, A. G., DiNicola, L. M., & Buckholtz, J. W.	Psychological Science	2018	10.1177/0956797618788885	Unique	Unique	N	self-control
Impulsivity is affected by cognitive enrichment and links to brain gene expression in red junglefowl chicks	Ryding, S., Garnham, L. C., Abbey-Lee, R. N., Petkova, I., Kreshchenko, A., & Løvlie, H.	Animal Behaviour	2021	10.1016/j.anbehav.2021.05.019	Unique	Unique	Y
Validity of cognitive tests for non-human animals: Pitfalls and prospects	Schubiger, M. N., Fichtel, C., & Burkart, J. M.	Frontiers in Psychology	2020	10.3389/fpsyg.2020.01835	Unique	Unique	N	Conceptual review; no primary data on inhibitory control performance
Cardiorespiratory fitness is associated with better executive function in young women	Scott, S. P., De Souza, M. J., Koehler, K., Petkus, D. L., & Murray-Kolb, L. E.	Unknown (likely health sciences journal)	2016	N/A	Unique	Unique	N	Human study; no animal data
Testing cognition in the wild: factors affecting performance and individual consistency in two measures of avian cognition	Shaw, R. C.	Behavioural Processes	2017	10.1016/j.beproc.2016.11.005	Unique	Unique	Y
Species differences in executive function correlate with hippocampus volume and neocortex ratio across nonhuman primates	Shultz, S., & Dunbar, R. I. M.	Journal of Comparative Psychology	2010	10.1037/a0018894	Unique	Unique	N	Review/Meta-analysis
The novel phosphodiesterase 10A inhibitor THPP-1 has antipsychotic-like effects in rat and improves cognition in rat and rhesus monkey	Smith, S. M., Uslaner, J. M., Cox, C. D., Huszar, S. L., Cannon, C. E., Vardigan, J. D., ... & Renger, J. J.	Neuropharmacology	2013	10.1016/j.neuropharm.2012.07.020	Duplicate	Duplicate
Cognitive and behavioral training interventions to promote self-control	Smith, T., Panfil, K., Bailey, C., & Kirkpatrick, K.	Journal of Experimental Psychology: Animal Learning and Cognition	2019	10.1037/xan0000216	Unique	Unique	N	Review on self-control
Repeated testing does not confound cognitive performance in the Western Australian magpie (Cracticus tibicen dorsalis)	Sollis, J. G., Ashton, B. J., Speechley, E. M., & Ridley, A. R.	Animal Cognition	2023	10.1007/s10071-022-01670-1	Unique	Unique	Y
General cognitive performance declines with female age and is negatively related to fledging success in a wild bird	Soravia, C., Ashton, B. J., Thornton, A., & Ridley, A. R.	Proceedings of the Royal Society B	2022	10.1098/rspb.2022.1748	Unique	Unique	N	Focus on general cognition, not inhibitory control specifically
High temperatures are associated with reduced cognitive performance in wild southern pied babblers	Soravia, C., Ashton, B. J., Thornton, A., & Ridley, A. R.	Proceedings of the Royal Society B	2023	10.1098/rspb.2023.1077	Unique	Unique	N	Focus on environmental effects on general cognition
A detour task in four species of fishes	Sovrano, V. A., Baratti, G., & Potrich, D.	Frontiers in Psychology	2018	10.3389/fpsyg.2018.02341	Unique	Unique	Y
Neophobia does not account for motoric self-regulation performance as measured during the detour-reaching cylinder task	Stow, M. K., Vernouillet, A., & Kelly, D. M.	Animal Cognition	2018	10.1007/s10071-017-1161-3	Duplicate	Duplicate
Context-specific response inhibition and differential impact of a learning bias in a lizard	Szabo, B., Noble, D. W., & Whiting, M. J.	Animal Cognition	2019	10.1007/s10071-019-01233-x	Duplicate	Duplicate
Blue‐throated macaws (Ara glaucogularis) succeed in a cooperative task without coordinating their actions	Tassin de Montaigu, C., Durdevic, K., Brucks, D., Krasheninnikova, A., & von Bayern, A.	Ethology	2020	10.1111/eth.12994	Unique	Unique	N	Focuses on cooperation, not inhibitory control.
Inhibitory control - important trait for explosive detection performance in police dogs?	Tiira, K., Tikkanen, A., & Vainio, O.	Applied Animal Behaviour Science	2020	10.1016/j.applanim.2020.104942	Duplicate	Unique
Blood–brain barrier disruption results in delayed functional and structural alterations in the rat neocortex	Tomkins, O., Friedman, O., Ivens, S., Reiffurth, C., Major, S., Dreier, J. P., ... & Friedman, A.	Neurobiology of Disease	2007	10.1016/j.nbd.2006.10.017	Unique	Unique	N	Focuses on brain damage and not inhibitory control or executive function.
Putative therapeutic targets for symptom subtypes of adult ADHD: D4 receptor agonism and COMT inhibition improve attention and response inhibition in a novel translational animal model	Tomlinson, A., Grayson, B., Marsh, S., Hayward, A., Marshall, K. M., & Neill, J. C.	European Neuropsychopharmacology	2015	10.1016/j.euroneuro.2015.01.005	Unique	Unique	N	Clinical ADHD drug model, not general inhibitory control across species.
Effects of neonatal dietary manganese exposure on brain dopamine levels and neurocognitive functions	Tran, T. T., Chowanadisai, W., Lönnerdal, B., Le, L., Parker, M., Chicz-Demet, A., & Crinella, F. M.	Neurotoxicology	2002	10.1016/S0161-813X(02)00045-0	Unique	Unique	N	Focuses on neurotoxicity, not inhibitory control.
Unpredictable environments enhance inhibitory control in pheasants	van Horik, J. O., Beardsworth, C. E., Laker, P. R., Langley, E. J., Whiteside, M. A., & Madden, J. R.	Animal Cognition	2019	10.1007/s10071-019-01290-0	Unique	Unique	Y
Response learning confounds assays of inhibitory control on detour tasks	van Horik, J. O., Beardsworth, C. E., Laker, P. R., Whiteside, M. A., & Madden, J. R.	Animal Cognition	2020	10.1007/s10071-019-01319-2	Duplicate	Duplicate
Intra-individual variation in performance on novel variants of similar tasks influences single factor explanations of general cognitive processes	van Horik, J. O., Langley, E. J., Whiteside, M. A., Laker, P. R., & Madden, J. R.	Royal Society Open Science	2018	10.1098/rsos.171919	Unique	Unique	N	Not a direct test of inhibitory control (focus on general cognitive processes)
Do detour tasks provide accurate assays of inhibitory control?	van Horik, J. O., Langley, E. J., Whiteside, M. A., Laker, P. R., Beardsworth, C. E., & Madden, J. R.	Proceedings of the Royal Society B: Biological Sciences	2018	10.1098/rspb.2018.0150	Duplicate	Duplicate
Adaptive effort investment in cognitive and physical tasks: A neurocomputational model	Verguts, T., Vassena, E., & Silvetti, M.	Frontiers in Behavioral Neuroscience	2015	10.3389/fnbeh.2015.00057	Unique	Unique	N	Theoretical model, no primary behavioural data
Individual performance across motoric self-regulation tasks are not correlated for pet dogs	Vernouillet, A. A., Stiles, L. R., Andrew McCausland, J., & Kelly, D. M.	Learning & Behavior	2018	10.3758/s13420-018-0315-7	Duplicate	Duplicate
Inhibition in Clark’s nutcrackers (Nucifraga columbiana): results of a detour-reaching test	Vernouillet, A., Anderson, J., Clary, D., & Kelly, D. M.	Animal Cognition	2016	10.1007/s10071-015-0940-4	Unique	Unique	Y
Reaching around barriers: the performance of the great apes and 3-5-year-old children	Vlamings, P. H., Hare, B., & Call, J.	Animal cognition	2010	10.1007/s10071-009-0265-5	Duplicate	Duplicate
Comparative psychometrics: establishing what differs is central to understanding what evolves	Völter, C. J., Tinklenberg, B., Call, J., & Seed, A. M.	Philosophical Transactions of the Royal Society B: Biological Sciences	2018	10.1098/rstb.2017.0283	Unique	Unique	N	Review/theoretical without new behavioural data
Inhibitory control and cue relevance modulate chimpanzees’ (Pan troglodytes) performance in a spatial foraging task	Völter, C. J., Tinklenberg, B., Call, J., & Seed, A. M.	Journal of Comparative Psychology	2022	10.1037/com0000267	Unique	Unique	Y
Selective prefrontal serotonin depletion impairs acquisition of a detour‐reaching task	Walker, S. C., Mikheenko, Y. P., Argyle, L. D., Robbins, T. W., & Roberts, A. C.	European Journal of Neuroscience	2006	10.1111/j.1460-9568.2006.04826.x	Unique	Unique	Y
Learning and motor inhibitory control in crows and domestic chickens	Wascher, C. A., Allen, K., & Szipl, G.	Royal Society Open Science	2021	10.1098/rsos.210504	Duplicate	Unique
Methotrexate causes persistent deficits in memory and executive function in a juvenile animal model	Wen, J., Maxwell, R. R., Wolf, A. J., Spira, M., Gulinello, M. E., & Cole, P. D.	Neuropharmacology	2018	10.1016/j.neuropharm.2018.07.007	Unique	Unique	N	Focuses on cognitive decline after chemotherapy, not inhibitory control per se
Selective serotonin reuptake inhibition modulates response inhibition in Parkinson’s disease	Ye, Z., Altena, E., Nombela, C., Housden, C. R., Maxwell, H., Rittman, T., ... & Rowe, J. B.	Brain	2014	10.1093/brain/awu032	Unique	Unique	N	Human clinical study, not on animals
A conceptual and practical guide to the behavioural evaluation of animal models of the symptomatology and therapy of schizophrenia	Yee, B. K., & Singer, P.	Cell and Tissue Research	2013	10.1007/s00441-013-1611-0	Unique	Unique	N	Review on schizophrenia models, not specific to inhibitory control
				duplicates	24	20
				unique	95	99
					Unique Include Yes		30
					Unique Include No		64

## Sheet: Selected papers after screening
Title	Authors	Source Title	Publication Year	DOI
Spatial perseveration error by alpacas (Vicugna pacos) in an A-not-B detour task	Abramson, Jose Z.; Paulina Soto, D.; Beatriz Zapata, S.; Hernandez Lloreda, Maria Victoria	ANIMAL COGNITION	2018	10.1007/s10071-018-1170-6
How chimpanzees (Pan troglodytes) perform in a modified emotional Stroop task	Allritz, Matthias; Call, Josep; Borkenau, Peter	ANIMAL COGNITION	2016	10.1007/s10071-015-0944-3
Fission-fusion dynamics, behavioral flexibility, and inhibitory control in primates	Amici, F., Aureli, F., & Call, J.	Current Biology	2008	10.1016/j.cub.2008.07.032
General intelligence in another primate: individual differences across cognitive task performance in a New World monkey (Saguinus oedipus)	Banerjee, K., Chabris, C. F., Johnson, V. E., Lee, J. J., Tsao, F., & Hauser, M. D.	PLoS One	2009	10.1371/journal.pone.0005883
Training improves inhibitory control in water rescue dogs	Barrera, Gabriela; Alterisio, Alessandra; Scandurra, Anna; Bentosela, Mariana; D'Aniello, Biagio	ANIMAL COGNITION	2019	10.1007/s10071-018-1224-9
A stroop-like effect in color-naming of color-word lexigrams by a chimpanzee (Pan troglodytes)	Beran, Michael J.; Washburn, David A.; Rumbaugh, Duane M.	JOURNAL OF GENERAL PSYCHOLOGY	2007	10.3200/GENP.134.2.217-228
Cats Parallel Great Apes and Corvids in Motor Self-Regulation - Not Brain but Material Size Matters	Bobrowicz, Katarzyna; Osvath, Mathias	FRONTIERS IN PSYCHOLOGY	2018	10.3389/fpsyg.2018.01995
Song repertoire size in male song sparrows correlates with detour reaching, but not with other cognitive measures	Boogert, Neeltje J.; Anderson, Rindy C.; Peters, Susan; Searcy, William A.; Nowicki, Stephen	ANIMAL BEHAVIOUR	2011	10.1016/j.anbehav.2011.03.004
Male and female cichlid fish show cognitive inhibitory control ability	Brandão, M. L., Fernandes, A. M. T. D. A., & Gonçalves-de-Freitas, E.	Scientific Reports	2019	10.1038/s41598-019-52326-x
Context specificity of inhibitory control in dogs	Bray, Emily E.; MacLean, Evan L.; Hare, Brian A.	ANIMAL COGNITION	2014	10.1007/s10071-013-0633-z
Dogs and wolves do not differ in their inhibitory control abilities in a non-social test battery	Brucks, D., Marshall-Pescini, S., & Range, F.	Animal Cognition	2019	10.1007/s10071-018-1214-9
Measures of dogs' inhibitory control abilities do not correlate across tasks	Brucks, D., Marshall-Pescini, S., Wallis, L. J., Huber, L., & Range, F.	Frontiers in Psychology	2017	10.3389/fpsyg.2017.00849
Touch screen assays of behavioural flexibility and error characteristics in Eastern grey squirrels (Sciurus carolinensis)	Chow, Pizza Ka Yee; Leaver, Lisa A.; Wang, Ming; Lea, Stephen E. G.	ANIMAL COGNITION	2017	10.1007/s10071-017-1072-z
Neurobehavioral evidence for individual differences in canine cognitive control: an awake fMRI study	Cook, Peter F.; Spivak, Mark; Berns, Gregory	ANIMAL COGNITION	2016	10.1007/s10071-016-0983-4
Inhibitory control, exploration behaviour and manipulated ecological context are associated with foraging flexibility in the great tit	Coomes, Jenny R.; Davidson, Gabrielle L.; Reichert, Michael S.; Kulahci, Ipek G.; Troisi, Camille A.; Quinn, John L.	JOURNAL OF ANIMAL ECOLOGY	2022	10.1111/1365-2656.13600
Inhibitory control performance is repeatable over time and across contexts in a wild bird population	Davidson, Gabrielle L.; Reichert, Michael S.; Coomes, Jenny R.; Kulahci, Ipek G.; de la Hera, Ivan; Quinn, John L.	ANIMAL BEHAVIOUR	2022	10.1016/j.anbehav.2022.02.007
Is previous experience important for inhibitory control? A comparison between shelter and pet dogs in A-not-B and cylinder tasks	Fagnani, J.; Barrera, G.; Carballo, F.; Bentosela, M.	ANIMAL COGNITION	2016	10.1007/s10071-016-1024-z
Uninhibited chickens: ranging behaviour impacts motor self-regulation in free-range broiler chickens (Gallus gallus domesticus)	Ferreira, Vitor Hugo Bessa; Reiter, Lorene; Germain, Karine; Calandreau, Ludovic; Guesdon, Vanessa	BIOLOGY LETTERS	2020	10.1098/rsbl.2019.0721
Activation of medial hypothalamic orexin neurons during a Go/No-Go task	Freeman LR, Aston-Jones G.	Brain Res	2020	10.1016/j.brainres.2018.08.031
How Inhibitory Control Relates to Positive and Negative Affective States in Red Junglefowl	Garnham, Laura Clare; Clarke, Charlie; Lovlie, Hanne	FRONTIERS IN VETERINARY SCIENCE	2022	10.3389/fvets.2022.872487
Factors affecting the measure of inhibitory control in a fish (Poecilia reticulata)	Gatto, Elia; Lucon-Xiccato, Tyrone; Bisazza, Angelo	BEHAVIOURAL PROCESSES	2018	10.1016/j.beproc.2018.08.003
Estimating the heritability of cognitive traits across dog breeds reveals highly heritable inhibitory control and communication factors	Gnanadesikan, G. E., Hare, B., Snyder-Mackler, N., & MacLean, E. L.	Animal Cognition	2020	10.1007/s10071-020-01369-2
Proactive common waxbills make fewer mistakes in a cognitive assay, the detour-reaching task	Gomes, Ana Cristina R.; Guerra, Soraia; Silva, Paulo A.; Marques, Cristiana, I; Trigo, Sandra; Boogert, Neeltje J.; Cardoso, Goncalo C.	BEHAVIORAL ECOLOGY AND SOCIOBIOLOGY	2020	10.1007/s00265-020-2809-2
Problem solving, inhibition and domain-specific experience: experiments on cottontop tamarins, Saguinus oedipus	Hauser, M. D., Santos, L. R., Spaepen, G. M., & Pearson, H. E.	Animal Behaviour	2002	10.1006/anbe.2002.3090
A Comparative Perspective on Three Primate Species' Responses to a Pictorial Emotional Stroop Task	Hopper, Lydia M.; Allritz, Matthias; Egelkamp, Crystal L.; Huskisson, Sarah M.; Jacobson, Sarah L.; Leinwand, Jesse G.; Ross, Stephen R.	ANIMALS	2021	10.3390/ani11030588
Cognitive Control Under Social Influence in Baboons	Huguet, Pascal; Barbet, Isabelle; Belletier, Clement; Monteil, Jean-Marc; Fagot, Joel	JOURNAL OF EXPERIMENTAL PSYCHOLOGY-GENERAL	2014	10.1037/xge0000026
High level of self-control ability in a small passerine bird	Isaksson, E., Utku Urhan, A., & Brodin, A.	Behavioral Ecology and Sociobiology	2018	10.1007/s00265-018-2477-2
Does absolute brain size really predict self-control? Hand-tracking training improves performance on the A-not-B task	Jelbert, S. A.; Taylor, A. H.; Gray, R. D.	BIOLOGY LETTERS	2016	10.1098/rsbl.2015.0871
Group size and social rank predict inhibitory control in spotted hyaenas	Johnson-Ulrich, L., & Holekamp, K. E.	Animal Behaviour	2020	10.1016/j.anbehav.2019.12.012
Proactive behavior, but not inhibitory control, predicts repeated innovation by spotted hyenas tested with a multi-access box	Johnson-Ulrich, Lily; Johnson-Ulrich, Zoe; Holekamp, Kay	ANIMAL COGNITION	2018	10.1007/s10071-018-1174-2
Comparing physical and social cognitive skills in macaque species with different degrees of social tolerance	Joly, M., Micheletta, J., De Marco, A., Langermans, J. A., Sterck, E. H., & Waller, B. M.	Proceedings of the Royal Society B: Biological Sciences	2017	10.1098/rspb.2016.2738
Perseveration on a reversal-learning task correlates with rates of self-directed behavior in nonhuman primates	Judge, Peter G.; Evans, David W.; Schroepfer, Kara K.; Gross, Alyssa C.	BEHAVIOURAL BRAIN RESEARCH	2011	10.1016/j.bbr.2011.03.016
Breed differences in social cognition, inhibitory control, and spatial problem-solving ability in the domestic dog (Canis familiaris)	Junttila S, Valros A, Mäki K, Väätäjä H, Reunanen E, Tiira K.	Sci Rep	2022	10.1038/s41598-022-26991-5
Effect of sex and reproductive status on inhibitory control and social cognition in the domestic dog (Canis familiaris)	Junttila, S., Huohvanainen, S., & Tiira, K.	Animals	2021	10.3390/ani11082448
Detour Behavior of Mice Trained with Transparent, Semitransparent and Opaque Barriers	Juszczak, Grzegorz R.; Miller, Michal	PLOS ONE	2016	10.1371/journal.pone.0162018
The Development of Motor Self-Regulation in Ravens	Kabadayi, Can; Jacobs, Ivo; Osvath, Mathias	FRONTIERS IN PSYCHOLOGY	2017a	10.3389/fpsyg.2017.02100
Are parrots poor at motor self-regulation or is the cylinder task poor at measuring it?	Kabadayi, Can; Krasheninnikova, Anastasia; O'Neill, Laurie; van de Weijer, Joost; Osvath, Mathias; von Bayern, Auguste M. P.	ANIMAL COGNITION	2017b	10.1007/s10071-017-1131-5
Ravens, New Caledonian crows and jackdaws parallel great apes in motor self-regulation despite smaller brains	Kabadayi, Can; Taylor, Lucy A.; von Bayern, Auguste M. P.; Osvath, Mathias	ROYAL SOCIETY OPEN SCIENCE	2016	10.1098/rsos.160104
Response-inhibition during problem solving in sheep	Knolle, F., Goncalves, R. P., Davies, E. L., Duff, A. R., & Morton, A. J.	International Journal of Comparative Psychology	2019
Motor self-regulation in goats (Capra aegagrus hircus) in a detour-reaching task	Langbein, Jan	PEERJ	2018	10.7717/peerj.5139
Are the more flexible great-tailed grackles also better at behavioral inhibition?	Logan, C. J., McCune, K., MacPherson, M., Johnson-Ulrich, Z., Rowney, C., Seitz, B., ... & Wascher, C.	Animal Behavior Cognition	2022	10.26451/abc.09.01.03.2022
Validation of a battery of inhibitory control tasks reveals a multifaceted structure in non-human primates	Loyant, L., Waller, B. M., Micheletta, J., & Joly, M.	PEERJ	2022	10.7717/peerj.12863
Heterogeneity of performances in several inhibitory control tasks: male rhesus macaques are more easily distracted than females	Loyant, L., Waller, B. M., Micheletta, J., & Joly, M.	ROYAL SOCIETY OPEN SCIENCE	2021	10.1098/rsos.211564
Guppies show sex and individual differences in the ability to inhibit behaviour	Lucon-Xiccato, T., Bisazza, A., & Bertolucci, C.	Animal Cognition	2020a	10.1007/s10071-019-01329-6
Fish perform like mammals and birds in inhibitory motor control tasks	Lucon-Xiccato, T., Gatto, E., & Bisazza, A.	Scientific Reports	2017	10.1038/s41598-017-13447-4
Personality traits covary with individual differences in inhibitory abilities in 2 species of fish	Lucon-Xiccato, T., Montalbano, G., & Bertolucci, C.	Current Zoology	2020b	10.1093/cz/zoz051
Guppies show rapid and lasting inhibition of foraging behaviour	Lucon-Xiccato, Tyrone; Bertolucci, Cristiano	BEHAVIOURAL PROCESSES	2019	10.1016/j.beproc.2019.04.011
Stress-level cortisol treatment impairs inhibitory control of behavior in monkeys	Lyons, D. M., Lopez, J. M., Yang, C., & Schatzberg, A. F.	Journal of Neuroscience	2000	10.1523/JNEUROSCI.20-20-07816.2000
Intraspecific variation in inhibitory motor control in guppies, Poecilia reticulata	Macario, Alessandro; Darden, Safi K.; Verbruggen, Frederick; Croft, Darren P.	JOURNAL OF FISH BIOLOGY	2021	10.1111/jfb.14608
Male New Zealand robin (<i>Petroica longipes</i>) song repertoire size does not correlate with cognitive performance in the wild	MacKinlay, Regan D.; Shaw, Rachael C.	INTELLIGENCE	2019	10.1016/j.intell.2018.10.009
The evolution of self-control	MacLean, E. L., Hare, B., Nunn, C. L., Addessi, E., Amici, F., Anderson, R. C., ... & Zhao, Y.	Proceedings of the National Academy of Sciences	2014	10.1073/pnas.1323533111
Group size predicts social but not nonsocial cognition in lemurs	MacLean, E. L., Sandel, A. A., Bray, J., Oldenkamp, R. E., Reddy, R. B., & Hare, B. A.	PLoS One	2013	10.1371/journal.pone.0066359
Are animal-assisted activity dogs different from pet dogs? A comparison of their sociocognitive abilities	Cavalli, C. M., Carballo, F., Dzik, M. V., Underwood, S., & Bentosela, M.	JOURNAL OF VETERINARY BEHAVIOR-CLINICAL APPLICATIONS AND RESEARCH	2018	10.1016/j.jveb.2017.12.001
The effect of domestication on inhibitory control: wolves and dogs compared	Marshall-Pescini S, Virányi Z, Range F.	PLoS One	2015	10.1371/journal.pone.0118469
The effect of training and breed group on problem-solving behaviours in dogs	Marshall-Pescini, Sarah; Frazzi, Chiara; Valsecchi, Paola	ANIMAL COGNITION	2016	10.1007/s10071-016-0960-y
Repeatability and heritability of inhibitory control performance in wild toutouwai (Petroica longipes)	McCallum, E., & Shaw, R. C.	Royal Society Open Science	2023	10.1098/rsos.231476
Measures of inhibitory control correlate between different tasks but do not predict problem-solving success in a fish, Poecilia reticulata	Montalbano, G., Bertolucci, C., & Lucon-Xiccato, T.	Intelligence	2020	10.1016/j.intell.2020.101486
Inhibitory control, but not prolonged object-related experience appears to affect physical problem-solving performance of pet dogs	Müller, C. A., Riemer, S., Virányi, Z., Huber, L., & Range, F.	PLoS One	2016	10.1371/journal.pone.0147753
An investigation of two ostensibly inhibitory control tasks used in canine cognition	Olsen, Mariana R.	APPLIED ANIMAL BEHAVIOUR SCIENCE	2022	10.1016/j.applanim.2022.105770
Cocaine disrupts both behavioural inhibition and conditional discrimination in rats	Paine TA, Olmstead MC.	Psychopharmacology (Berl)	2004	10.1007/s00213-004-1845-3
Mild early life stress enhances prefrontal-dependent response inhibition in monkeys	Parker, K. J., Buckmaster, C. L., Justus, K. R., Schatzberg, A. F., & Lyons, D. M.	Biological Psychiatry	2005	10.1016/j.biopsych.2004.10.026
Companion Cats Show No Effect of Trial-and-Error Learning Compared to Dogs in a Transparent-Obstacle Detour Task	Shajid Pyari, Muhzina ; Vekony, Kata; Uccheddu, Stefania; Pongracz, Peter	ANIMALS	2023	10.3390/ani13010032
Goats show higher behavioural flexibility than sheep in a spatial detour task	Raoult, C. M. C.; Osthaus, B.; Hildebrand, A. C. G.; McElligott, A. G.; Nawroth, C.	ROYAL SOCIETY OPEN SCIENCE	2021	10.1098/rsos.201627
Cognitive performance is linked to survival in free-living African striped mice	Rochais, Celine; Schradin, Carsten; Pillay, Neville	PROCEEDINGS OF THE ROYAL SOCIETY B-BIOLOGICAL SCIENCES	2023	10.1098/rspb.2023.0205
Impulsivity is affected by cognitive enrichment and links to brain gene expression in red junglefowl chicks	Ryding, S., Garnham, L. C., Abbey-Lee, R. N., Petkova, I., Kreshchenko, A., & Løvlie, H.	Animal Behaviour	2021	10.1016/j.anbehav.2021.05.019
The effect of experience and olfactory cue in an inhibitory control task in guppies, <i>Poecilia reticulata</i>	Santaca, Maria; Busatta, Melania; Savasci, Beste Basak; Lucon-Xiccato, Tyrone; Bisazza, Angelo	ANIMAL BEHAVIOUR	2019b	10.1016/j.anbehav.2019.03.003
Ontogeny and personality affect inhibitory control in guppies, Poecilia reticulata	Savasci, Beste Basak; Lucon-Xiccato, Tyrone; Bisazza, Angelo	ANIMAL BEHAVIOUR	2021	10.1016/j.anbehav.2021.08.013
Testing cognition in the wild: factors affecting performance and individual consistency in two measures of avian cognition	Shaw, R. C.	Behavioural Processes	2017	10.1016/j.beproc.2016.11.005
Repeated testing does not confound cognitive performance in the Western Australian magpie (Cracticus tibicen dorsalis)	Sollis, J. G., Ashton, B. J., Speechley, E. M., & Ridley, A. R.	Animal Cognition	2023	10.1007/s10071-022-01670-1
A detour task in four species of fishes	Sovrano, V. A., Baratti, G., & Potrich, D.	Frontiers in Psychology	2018	10.3389/fpsyg.2018.02341
Neophobia does not account for motoric self-regulation performance as measured during the detour-reaching cylinder task	Stow, M. K.; Vernouillet, A.; Kelly, D. M.	ANIMAL COGNITION	2018	10.1007/s10071-018-1189-8
Are lizards capable of inhibitory control? Performance on a semi-transparent version of the cylinder task in five species of Australian skinks	Szabo, Birgit; Hoefer, Sebastian; Whiting, Martin J.	BEHAVIORAL ECOLOGY AND SOCIOBIOLOGY	2020	10.1007/s00265-020-02897-y
Context-specific response inhibition and differential impact of a learning bias in a lizard	Szabo, Birgit; Noble, Daniel W. A.; Whiting, Martin J.	ANIMAL COGNITION	2019	10.1007/s10071-019-01245-6
Traffic noise inhibits inhibitory control in wild-caught songbirds	Templeton, Christopher N.; O'Connor, Amber; Strack, Sarah; Meraz, Franco; Herranen, Katri	ISCIENCE	2023	10.1016/j.isci.2023.106650
Sex differences in the cognitive abilities of a sex-changing fish species Labroides dimidiatus	Triki, Zegni; Bshary, Redouan	ROYAL SOCIETY OPEN SCIENCE	2021	10.1098/rsos.210239
Unpredictable environments enhance inhibitory control in pheasants	van Horik, J. O., Beardsworth, C. E., Laker, P. R., Langley, E. J., Whiteside, M. A., & Madden, J. R.	Animal Cognition	2019	10.1007/s10071-019-01290-0
Response learning confounds assays of inhibitory control on detour tasks	van Horik, J. O., Beardsworth, C. E., Laker, P. R., Whiteside, M. A., & Madden, J. R.	Animal Cognition	2020	10.1007/s10071-019-01319-2
Do detour tasks provide accurate assays of inhibitory control?	van Horik, Jayden O.; Langley, Ellis J. G.; Whiteside, Mark A.; Laker, Philippa R.; Beardsworth, Christine E.; Madden, Joah R.	PROCEEDINGS OF THE ROYAL SOCIETY B-BIOLOGICAL SCIENCES	2018a	10.1098/rspb.2018.0150
Inhibition in Clark’s nutcrackers (Nucifraga columbiana): results of a detour-reaching test	Vernouillet, A., Anderson, J., Clary, D., & Kelly, D. M.	Animal Cognition	2016	10.1007/s10071-015-0940-4
Individual performance across motoric self-regulation tasks are not correlated for pet dogs	Vernouillet, Alizee A. A.; Stiles, Laura R.; McCausland, J. Andrew; Kelly, Debbie M.	LEARNING & BEHAVIOR	2018	10.3758/s13420-018-0354-x
Reaching around barriers: the performance of the great apes and 3-5-year-old children	Vlamings, Petra H. J. M.; Hare, Brian; Call, Josep	ANIMAL COGNITION	2010	10.1007/s10071-009-0265-5
Inhibitory control and cue relevance modulate chimpanzees’ (Pan troglodytes) performance in a spatial foraging task	Völter, C. J., Tinklenberg, B., Call, J., & Seed, A. M.	Journal of Comparative Psychology	2022	10.1037/com0000267
Testing for the Blues: Using the Modified Emotional Stroop Task to Assess the Emotional Response of Gorillas	Vonk, Jennifer; McGuire, Molly; Leete, Jessica	ANIMALS	2022	10.3390/ani12091188
Performance on inhibitory tasks does not relate to handedness in several small groups of Callitrichids	Wang, Lin; Luo, Yunchao; Lin, Hongwei; Xu, Nuo; Gu, Yiru; Bu, Haixia; Bai, Yali; Li, Zhongqiu	ANIMAL COGNITION	2023	10.1007/s10071-022-01682-w
Learning and motor inhibitory control in crows and domestic chickens	Wascher, Claudia A. F.; Allen, Katie; Szipl, Georgine	ROYAL SOCIETY OPEN SCIENCE	2021	10.1098/rsos.210504
One-year change in cognitive flexibility and fine motor function in middle-aged male and female marmosets (Callithrix jacchus)	Workman, Kathryn P.; Healey, Brianna; Carlotto, Alyssa; Lacreuse, Agnes	AMERICAN JOURNAL OF PRIMATOLOGY	2019	10.1002/ajp.22924

## Sheet: Screening
Title	Authors	Source Title	Publication Date	Publication Year	Volume	Issue	Beginning Page	Ending Page	DOI	Reason rejection
Spatial perseveration error by alpacas (Vicugna pacos) in an A-not-B detour task	Abramson, Jose Z.; Paulina Soto, D.; Beatriz Zapata, S.; Hernandez Lloreda, Maria Victoria	ANIMAL COGNITION	MAY 2018	2018	21	3	433	439	10.1007/s10071-018-1170-6
How chimpanzees (Pan troglodytes) perform in a modified emotional Stroop task	Allritz, Matthias; Call, Josep; Borkenau, Peter	ANIMAL COGNITION	MAY 2016	2016	19	3	435	449	10.1007/s10071-015-0944-3
NOVIFIT® (NoviSAMe®) Tablets Improve Executive Function in Aged Dogs and Cats: Implications for Treatment of Cognitive Dysfunction Syndrome	Araujo, Joseph A.; Faubert, Marjorie L.; Brooks, Melissa L.; Landsberg, Gary M.; Lobprise, Heidi	INTERNATIONAL JOURNAL OF APPLIED RESEARCH IN VETERINARY MEDICINE	2012	2012	10	1	90	98		no mean accuracy and only aged dogs/cats were tested
Training improves inhibitory control in water rescue dogs	Barrera, Gabriela; Alterisio, Alessandra; Scandurra, Anna; Bentosela, Mariana; D'Aniello, Biagio	ANIMAL COGNITION	JAN 2019	2019	22	1	127	131	10.1007/s10071-018-1224-9
A stroop-like effect in color-naming of color-word lexigrams by a chimpanzee (Pan Troglodytes)	Beran, Michael J.; Washburn, David A.; Rumbaugh, Duane M.	JOURNAL OF GENERAL PSYCHOLOGY	APR 2007	2007	134	2	217	228	10.3200/GENP.134.2.217-228
Cats Parallel Great Apes and Corvids in Motor Self-Regulation - Not Brain but Material Size Matters	Bobrowicz, Katarzyna; Osvath, Mathias	FRONTIERS IN PSYCHOLOGY	OCT 22 2018	2018	9				10.3389/fpsyg.2018.01995
Song repertoire size in male song sparrows correlates with detour reaching, but not with other cognitive measures	Boogert, Neeltje J.; Anderson, Rindy C.; Peters, Susan; Searcy, William A.; Nowicki, Stephen	ANIMAL BEHAVIOUR	JUN 2011	2011	81	6	1209	1216	10.1016/j.anbehav.2011.03.004
Can Rhesus Monkey Learn Executive Attention?	Bramlett-Parker, Jessica; Washburn, David A.	BEHAVIORAL SCIENCES	JUN 2016	2016	6	2			10.3390/bs6020011	N=4 macaques: was the small sample an exclusion criteria?
Increasing arousal enhances inhibitory control in calm but not excitable dogs	Bray, Emily E.; MacLean, Evan L.; Hare, Brian A.	ANIMAL COGNITION	NOV 2015	2015	18	6	1317	1329	10.1007/s10071-015-0901-1
Context specificity of inhibitory control in dogs	Bray, Emily E.; MacLean, Evan L.; Hare, Brian A.	ANIMAL COGNITION	JAN 2014	2014	17	1	15	31	10.1007/s10071-013-0633-z
The degree of altriciality and performance in a cognitive task show correlated evolution	Chiappa, Pilar; Singh, Suneeta; Pellicer, Francisco	PLOS ONE	OCT 9 2018	2018	13	10			10.1371/journal.pone.0205128	review/meta-analysis/secondary dataset
Touch screen assays of behavioural flexibility and error characteristics in Eastern grey squirrels (Sciurus carolinensis)	Chow, Pizza Ka Yee; Leaver, Lisa A.; Wang, Ming; Lea, Stephen E. G.	ANIMAL COGNITION	MAY 2017	2017	20	3	459	471	10.1007/s10071-017-1072-z
Neurobehavioral evidence for individual differences in canine cognitive control: an awake fMRI study	Cook, Peter F.; Spivak, Mark; Berns, Gregory	ANIMAL COGNITION	SEP 2016	2016	19	5	867	878	10.1007/s10071-016-0983-4
Inhibitory control, exploration behaviour and manipulated ecological context are associated with foraging flexibility in the great tit	Coomes, Jenny R.; Davidson, Gabrielle L.; Reichert, Michael S.; Kulahci, Ipek G.; Troisi, Camille A.; Quinn, John L.	JOURNAL OF ANIMAL ECOLOGY	FEB 2022	2022	91	2	320	333	10.1111/1365-2656.13600
Anterior cingulate activity during error and autonomic response	Critchley, HD; Tang, J; Glaser, D; Butterworth, B; Dolan, RJ	NEUROIMAGE	OCT 1 2005	2005	27	4	885	895	10.1016/j.neuroimage.2005.05.047	humans only
Inhibitory control performance is repeatable over time and across contexts in a wild bird population	Davidson, Gabrielle L.; Reichert, Michael S.; Coomes, Jenny R.; Kulahci, Ipek G.; de la Hera, Ivan; Quinn, John L.	ANIMAL BEHAVIOUR	MAY 2022	2022	187		305	318	10.1016/j.anbehav.2022.02.007
The neuropsychopharmacology of action inhibition: cross-species translation of the stop-signal and go/no-go tasks	Eagle, Dawn M.; Bari, Andrea; Robbins, Trevor W.	PSYCHOPHARMACOLOGY	AUG 2008	2008	199	3	439	456	10.1007/s00213-008-1127-6	review
Differential contributions of right and left brains to paw skill in right- and left-pawed female rats	Elalmis, DD; Özgünen, KT; Binokay, S; Tan, M; Özgünen, T; Tan, Ü	INTERNATIONAL JOURNAL OF NEUROSCIENCE	AUG 2003	2003	113	8	1023	1042	10.1080/00207450390204068	not tested for inhibitory control
Is previous experience important for inhibitory control? A comparison between shelter and pet dogs in A-not-B and cylinder tasks	Fagnani, J.; Barrera, G.; Carballo, F.; Bentosela, M.	ANIMAL COGNITION	NOV 2016	2016	19	6	1165	1172	10.1007/s10071-016-1024-z
Uninhibited chickens: ranging behaviour impacts motor self-regulation in free-range broiler chickens (Gallus gallus domesticus)	Ferreira, Vitor Hugo Bessa; Reiter, Lorene; Germain, Karine; Calandreau, Ludovic; Guesdon, Vanessa	BIOLOGY LETTERS	JAN 29 2020	2020	16	1			10.1098/rsbl.2019.0721
Working memory and inhibition in 7.5-week-old Seeing Eye Dog puppies	Foraita, Maike; Howell, Tiffani; Bennett, Pauleen	APPLIED ANIMAL BEHAVIOUR SCIENCE	AUG 2021	2021	241				10.1016/j.applanim.2021.105394	puppies as an exclusion criteria?
How Inhibitory Control Relates to Positive and Negative Affective States in Red Junglefowl	Garnham, Laura Clare; Clarke, Charlie; Lovlie, Hanne	FRONTIERS IN VETERINARY SCIENCE	APR 8 2022	2022	9				10.3389/fvets.2022.872487
Factors affecting the measure of inhibitory control in a fish (<i>Poecilia reticulata</i>)	Gatto, Elia; Lucon-Xiccato, Tyrone; Bisazza, Angelo	BEHAVIOURAL PROCESSES	DEC 2018	2018	157		11	17	10.1016/j.beproc.2018.08.003
Proactive common waxbills make fewer mistakes in a cognitive assay, the detour-reaching task	Gomes, Ana Cristina R.; Guerra, Soraia; Silva, Paulo A.; Marques, Cristiana, I; Trigo, Sandra; Boogert, Neeltje J.; Cardoso, Goncalo C.	BEHAVIORAL ECOLOGY AND SOCIOBIOLOGY	FEB 20 2020	2020	74	3			10.1007/s00265-020-2809-2
Developmental history and stress responsiveness are related to response inhibition, but not judgement bias, in a cohort of European starlings (Sturnus vulgaris)	Gott, Annie; Andrews, Clare; Bedford, Tom; Nettle, Daniel; Bateson, Melissa	ANIMAL COGNITION	JAN 2019	2019	22	1	99	111	10.1007/s10071-018-1226-7
Attentional updating and monitoring and affective shifting are impacted independently by aging in macaque monkeys	Gray, Daniel T.; Smith, Anne C.; Burke, Sara N.; Gazzaley, Adam; Barnes, Carol A.	BEHAVIOURAL BRAIN RESEARCH	MAR 30 2017	2017	322		329	338	10.1016/j.bbr.2016.06.056	inhibitory control not tested but attention
Cingulate activation increases dynamically with response speed under stimulus unpredictability	Hahn, Britta; Ross, Thomas J.; Stein, Elliot A.	CEREBRAL CORTEX	JUL 2007	2007	17	7	1664	1671	10.1093/cercor/bhl075
Distinctive amygdala subregions involved in emotion-modulated Stroop interference	Han, Hyun Jung; Lee, Kanghee; Kim, Hyun Taek; Kim, Hackjin	SOCIAL COGNITIVE AND AFFECTIVE NEUROSCIENCE	MAY 2014	2014	9	5	689	698	10.1093/scan/nst021	humans only
Chickens selected for feather pecking can inhibit prepotent motor responses in a Go/No-Go task	Heinsius J, van Staaveren N, Kwon IY, Li A, Kjaer JB, Harlander-Matauschek A.	SCI REP		2020					10.1038/s41598-020-63618-z	no mean accuracy given
A Comparative Perspective on Three Primate Species' Responses to a Pictorial Emotional Stroop Task	Hopper, Lydia M.; Allritz, Matthias; Egelkamp, Crystal L.; Huskisson, Sarah M.; Jacobson, Sarah L.; Leinwand, Jesse G.; Ross, Stephen R.	ANIMALS	MAR 2021	2021	11	3			10.3390/ani11030588
Cognitive Control Under Social Influence in Baboons	Huguet, Pascal; Barbet, Isabelle; Belletier, Clement; Monteil, Jean-Marc; Fagot, Joel	JOURNAL OF EXPERIMENTAL PSYCHOLOGY-GENERAL	DEC 2014	2014	143	6	2067	U367	10.1037/xge0000026
Does absolute brain size really predict self-control? Hand-tracking training improves performance on the A-not-B task	Jelbert, S. A.; Taylor, A. H.; Gray, R. D.	BIOLOGY LETTERS	FEB 1 2016	2016	12	2			10.1098/rsbl.2015.0871
Object retrieval/detour deficits in monkeys produced by prior subchronic phencyclidine administration: Evidence for cognitive impulsivity	Jentsch, JD; Roth, RH; Taylor, JR	BIOLOGICAL PSYCHIATRY	SEP 1 2000	2000	48	5	415	424	10.1016/S0006-3223(00)00926-4	monkeys administered with phencyclidine
Proactive behavior, but not inhibitory control, predicts repeated innovation by spotted hyenas tested with a multi-access box	Johnson-Ulrich, Lily; Johnson-Ulrich, Zoe; Holekamp, Kay	ANIMAL COGNITION	MAY 2018	2018	21	3	379	392	10.1007/s10071-018-1174-2
Perseveration on a reversal-learning task correlates with rates of self-directed behavior in nonhuman primates	Judge, Peter G.; Evans, David W.; Schroepfer, Kara K.; Gross, Alyssa C.	BEHAVIOURAL BRAIN RESEARCH	SEP 12 2011	2011	222	1	57	65	10.1016/j.bbr.2011.03.016
Detour Behavior of Mice Trained with Transparent, Semitransparent and Opaque Barriers	Juszczak, Grzegorz R.; Miller, Michal	PLOS ONE	SEP 2 2016	2016	11	9			10.1371/journal.pone.0162018
The Development of Motor Self-Regulation in Ravens	Kabadayi, Can; Jacobs, Ivo; Osvath, Mathias	FRONTIERS IN PSYCHOLOGY	NOV 29 2017	2017	8				10.3389/fpsyg.2017.02100
Are parrots poor at motor self-regulation or is the cylinder task poor at measuring it?	Kabadayi, Can; Krasheninnikova, Anastasia; O'Neill, Laurie; van de Weijer, Joost; Osvath, Mathias; von Bayern, Auguste M. P.	ANIMAL COGNITION	NOV 2017	2017	20	6	1137	1146	10.1007/s10071-017-1131-5
Ravens, New Caledonian crows and jackdaws parallel great apes in motor self-regulation despite smaller brains	Kabadayi, Can; Taylor, Lucy A.; von Bayern, Auguste M. P.; Osvath, Mathias	ROYAL SOCIETY OPEN SCIENCE	APR 2016	2016	3	4			10.1098/rsos.160104
Sex differences in cognition and their relationship to male mate choice	Keagy, Jason; Minter, Ross; Tinghitella, Robin M.	CURRENT ZOOLOGY	JUN 2019	2019	65	3	285	293	10.1093/cz/zoz014
Modeling psychotic and cognitive symptoms of affective disorders: Disrupted latent inhibition and reversal learning deficits in highly stress reactive mice	Knapman, A.; Heinzmann, J-M; Holsboer, F.; Landgraf, R.; Touma, C.	NEUROBIOLOGY OF LEARNING AND MEMORY	SEP 2010	2010	94	2	145	152	10.1016/j.nlm.2010.04.010
Prior chronic cocaine exposure in mice induces persistent alterations in cognitive function	Krueger, Dilja D.; Howell, Jessica L.; Oo, Heyman; Olausson, Peter; Taylor, Jane R.; Nairn, Angus C.	BEHAVIOURAL PHARMACOLOGY	DEC 2009	2009	20	8	695	704	10.1097/FBP.0b013e328333a2bb
Involvement of the lateral prefrontal cortex in conditional suppression of gaze shift	Kuwajima, Mariko; Sawaguchi, Toshiyuki	NEUROSCIENCE RESEARCH	DEC 2007	2007	59	4	431	445	10.1016/j.neures.2007.08.013	2 macaques injected with muscimol
Motor self-regulation in goats (Capra aegagrus hircus) in a detour-reaching task	Langbein, Jan	PEERJ	JUL 5 2018	2018	6				10.7717/peerj.5139
Event-related fMRI study of response inhibition	Liddle, PF; Kiehl, KA; Smith, AM	HUMAN BRAIN MAPPING	FEB 2001	2001	12	2	100	109	10.1002/1097-0193(200102)12:2<100::AID-HBM1007>3.0.CO;2-6	humans only
Dopamine D2 Receptors in Dopaminergic Neurons Modulate Performance in a Reversal Learning Task in Mice	Linden, Jerome; James, Alexander S.; McDaniel, Colin; Jentsch, J. David	ENEURO	JAN-FEB 2018	2018	5	1			10.1523/ENEURO.0229-17.2018
Inhibitory control and response latency differences between C57BL/6J and DBA/2J mice in a Go/No-Go and 5-choice serial reaction time task and strain-specific responsivity to amphetamine	Loos, Maarten; Staal, Jorn; Schoffelmeer, Anton N. M.; Smit, August B.; Spijker, Sabine; Pattij, Tommy	BEHAVIOURAL BRAIN RESEARCH	DEC 10 2010	2010	214	2	216	224	10.1016/j.bbr.2010.05.027	data not provided?
Validation of a battery of inhibitory control tasks reveals a multifaceted structure in non-human primates	Loyant, Louise; Waller, Bridget M.; Micheletta, Jerome; Joly, Marine	PEERJ	FEB 9 2022	2022	10				10.7717/peerj.12863
Heterogeneity of performances in several inhibitory control tasks: male rhesus macaques are more easily distracted than females	Loyant, Louise; Waller, Bridget M.; Micheletta, Jerome; Joly, Marine	ROYAL SOCIETY OPEN SCIENCE	NOV 24 2021	2021	8	11			10.1098/rsos.211564
Guppies show rapid and lasting inhibition of foraging behaviour	Lucon-Xiccato, Tyrone; Bertolucci, Cristiano	BEHAVIOURAL PROCESSES	JUL 2019	2019	164		91	99	10.1016/j.beproc.2019.04.011	modification of cylinder task = enclosed transparent tube
Selective deficit in no-go performance induced by blockade of prefrontal cortical α<sub>2</sub>-adrenoceptors in monkeys	Ma, CL; Qi, XL; Peng, JY; Li, BM	NEUROREPORT	MAY 23 2003	2003	14	7	1013	1016	10.1097/01.wnr.0000070831.57864.7b	2 macaques injected with medication
Neurons in dorsal premotor cortex represent the switching of intended hand path in a delayed reaching task	Ma, Xuan; Ma, Chaolin; Zhang, Peng; Kang, Tao; He, Jiping	JOURNAL OF INTEGRATIVE NEUROSCIENCE	2017	2017	16	3	365	382	10.3233/JIN-170024	no performance reported
Intraspecific variation in inhibitory motor control in guppies, Poecilia reticulata	Macario, Alessandro; Darden, Safi K.; Verbruggen, Frederick; Croft, Darren P.	JOURNAL OF FISH BIOLOGY	JAN 2021	2021	98	1	317	328	10.1111/jfb.14608
Human area 5 modulates corticospinal output during movement preparation	Mackenzie, Tanner N.; Bailey, Aaron Z.; Mi, Peter Y.; Tsang, Philemon; Jones, Christina B.; Nelson, Aimee J.	NEUROREPORT	SEP 28 2016	2016	27	14	1056	1060	10.1097/WNR.0000000000000655	humans only
Male New Zealand robin (<i>Petroica longipes</i>) song repertoire size does not correlate with cognitive performance in the wild	MacKinlay, Regan D.; Shaw, Rachael C.	INTELLIGENCE	MAY-JUN 2019	2019	74		25	33	10.1016/j.intell.2018.10.009
Monitoring Demands for Executive Control: Shared Functions between Human and Nonhuman Primates	Mansouri, Farshad A.; Egner, Tobias; Buckley, Mark J.	TRENDS IN NEUROSCIENCES	JAN 2017	2017	40	1	15	27	10.1016/j.tins.2016.11.001	review
Are animal-assisted activity dogs different from pet dogs? A comparison of their sociocognitive abilities	Maria Cavalli, Camila; Carballo, Fabricio; Victoria Dzik, Marina; Underwood, Susana; Bentosela, Mariana	JOURNAL OF VETERINARY BEHAVIOR-CLINICAL APPLICATIONS AND RESEARCH	JAN-FEB 2018	2018	23		76	81	10.1016/j.jveb.2017.12.001
The effect of training and breed group on problem-solving behaviours in dogs	Marshall-Pescini, Sarah; Frazzi, Chiara; Valsecchi, Paola	ANIMAL COGNITION	MAY 2016	2016	19	3	571	579	10.1007/s10071-016-0960-y
A novel continuous inhibitory-control task: variation in individual performance by young pheasants (Phasianus colchicus)	Meier, Christina; Pant, Sara Raj; van Horik, Jayden O.; Laker, Philippa R.; Langley, Ellis J. G.; Whiteside, Mark A.; Verbruggen, Frederick; Madden, Joah R.	ANIMAL COGNITION	NOV 2017	2017	20	6	1035	1047	10.1007/s10071-017-1120-8	novel task (not described in review)
Electrophysiological Correlates of a Versatile Executive Control System in the Monkey Anterior Cingulate Cortex	Michelet, Thomas; Bioulac, Bernard; Langbour, Nicolas; Goillandeau, Michel; Guehl, Dominique; Burbaud, Pierre	CEREBRAL CORTEX	APR 2016	2016	26	4	1684	1697	10.1093/cercor/bhv004	no performance reported
Neural correlates of cognitive control of reaching movements in the dorsal premotor cortex of rhesus monkeys	Mirabella, G.; Pani, P.; Ferraina, S.	JOURNAL OF NEUROPHYSIOLOGY	SEP 2011	2011	106	3	1454	1466	10.1152/jn.00995.2010	no performance reported
Right prefrontal activation as a neuro-functional biomarker for monitoring acute effects of methylphenidate in ADHD children: An fNIRS study	Monden, Yukifumi; Dan, Haruka; Nagashima, Masako; Dan, Ippeita; Tsuzuki, Daisuke; Kyutoku, Yasushi; Gunji, Yuji; Yamagata, Takanori; Watanabe, Eiju; Momoi, Mariko Y.	NEUROIMAGE-CLINICAL	2012	2012	1	1	131	140	10.1016/j.nicl.2012.10.001
Measures of inhibitory control correlate between different tasks but do not predict problem-solving success in a fish, <i>Poecilia reticulata</i>	Montalbano, Giulia; Bertolucci, Cristiano; Lucon-Xiccato, Tyrone	INTELLIGENCE	SEP-OCT 2020	2020	82				10.1016/j.intell.2020.101486
A rapid presentation event-related functional magnetic resonance imaging study of response inhibition in macaque monkeys	Morita, M; Nakahara, K; Hayashi, T	NEUROSCIENCE LETTERS	FEB 19 2004	2004	356	3	203	206	10.1016/j.neulet.2003.11.066
Behavioral and neurophysiological effects of Ro 10-5824, a dopamine D4 receptor partial agonist, in common marmosets	Nakazawa, Shunsuke; Murai, Takeshi; Miyauchi, Masanori; Kotani, Manato; Ikeda, Kazuhito	PSYCHOPHARMACOLOGY	SEP 2015	2015	232	17	3287	3295	10.1007/s00213-015-3978-y	task not in the review
Effects of Maternal Worm Infections and Anthelminthic Treatment during Pregnancy on Infant Motor and Neurocognitive Functioning	Nampijja, Margaret; Apule, Barbara; Lule, Swaib; Akurut, Hellen; Muhangi, Lawrence; Webb, Emily L.; Lewis, Charlie; Elliott, Alison M.; Alcock, Katie J.	JOURNAL OF THE INTERNATIONAL NEUROPSYCHOLOGICAL SOCIETY	NOV 2012	2012	18	6	1019	1030	10.1017/S1355617712000768
Dogs' insensitivity to scaffolding behaviour in an A-not-B task provides support for the theory of natural pedagogy	Neilands, Patrick; Kingsley-Smith, Olivia; Taylor, Alex H.	SCIENTIFIC REPORTS	JAN 13 2021	2021	11	1			10.1038/s41598-020-79557-8
Age-related trends in Stroop and conflicting motor response task findings	Nichelli, F; Scala, G; Vago, C; Riva, D; Bulgheroni, S	CHILD NEUROPSYCHOLOGY	OCT 2005	2005	11	5	431	443	10.1080/09297040590951569	humans only
An investigation of two ostensibly inhibitory control tasks used in canine cognition br	Olsen, Mariana R.	APPLIED ANIMAL BEHAVIOUR SCIENCE	NOV 2022	2022	256				10.1016/j.applanim.2022.105770
Neuronal population dynamics during motor plan cancellation in nonhuman primates	Pani, Pierpaolo; Giamundo, Margherita; Giarrocco, Franco; Mione, Valentina; Fontana, Roberto; Brunamonti, Emiliano; Mattia, Maurizio; Ferraina, Stefano	PROCEEDINGS OF THE NATIONAL ACADEMY OF SCIENCES OF THE UNITED STATES OF AMERICA	JUL 12 2022	2022	119	28			10.1073/pnas.2122395119	2 macaques (not free moving)
Companion Cats Show No Effect of Trial-and-Error Learning Compared to Dogs in a Transparent-Obstacle Detour Task	Pyari, Muhzina Shajid; Vekony, Kata; Uccheddu, Stefania; Pongracz, Peter	ANIMALS	JAN 2023	2023	13	1			10.3390/ani13010032
Goats show higher behavioural flexibility than sheep in a spatial detour task	Raoult, C. M. C.; Osthaus, B.; Hildebrand, A. C. G.; McElligott, A. G.; Nawroth, C.	ROYAL SOCIETY OPEN SCIENCE	MAR 3 2021	2021	8	3			10.1098/rsos.201627
Differential regulation of Fronto-Executive function by the Monoamines and acetylcholine	Robbins, T. W.; Roberts, A. C.	CEREBRAL CORTEX	SEP 2007	2007	17		I151	I160	10.1093/cercor/bhm066	review
Cognitive performance is linked to survival in free-living African striped mice	Rochais, Celine; Schradin, Carsten; Pillay, Neville	PROCEEDINGS OF THE ROYAL SOCIETY B-BIOLOGICAL SCIENCES	MAR 8 2023	2023	290	1994			10.1098/rspb.2023.0205
Tryptophan depletion reduces right inferior prefrontal activation during response inhibition in fast, event-related fMRI	Rubia, K; Lee, F; Cleare, AJ; Tunstall, N; Fu, CHY; Brammer, M; McGuire, P	PSYCHOPHARMACOLOGY	JUN 2005	2005	179	4	791	803	10.1007/s00213-004-2116-z	humans only
A code for behavioral inhibition on the basis of color, but not motion, in ventrolateral prefrontal cortex of macaque monkey	Sakagami, M; Tsutsui, K; Lauwereyns, J; Koizumi, M; Kobayashi, S; Hikosaka, O	JOURNAL OF NEUROSCIENCE	JUL 1 2001	2001	21	13	4801	4808	10.1523/JNEUROSCI.21-13-04801.2001	recording of cell activity not performance
The effect of experience and olfactory cue in an inhibitory control task in guppies, <i>Poecilia reticulata</i>	Santaca, Maria; Busatta, Melania; Savasci, Beste Basak; Lucon-Xiccato, Tyrone; Bisazza, Angelo	ANIMAL BEHAVIOUR	MAY 2019	2019	151		1	7	10.1016/j.anbehav.2019.03.003
Ontogeny and personality affect inhibitory control in guppies, Poecilia reticulata	Savasci, Beste Basak; Lucon-Xiccato, Tyrone; Bisazza, Angelo	ANIMAL BEHAVIOUR	OCT 2021	2021	180		111	121	10.1016/j.anbehav.2021.08.013
The effectiveness of Dutch Cell Dogs in correctional facilities in the Netherlands: a study protocol of a quasi-experimental trial	Schenk, Gerdien; Duindam, Hanne M.; Creemers, Hanneke E.; Hoeve, Machteld; Stams, Geert Jan J. M.; Asscher, Jessica J.	BMC PSYCHIATRY	JUL 5 2018	2018	18				10.1186/s12888-018-1797-5	humans only
Parallel learning and cognitive flexibility impairments between knockout mice and individuals with fragile X syndrome	Schmitt, Lauren M.; Arzuaga, Anna L.; Dapore, Ashley; Duncan, Jason; Patel, Maya; Larson, John R.; Erickson, Craig A.; Sweeney, John A.; Ragozzino, Michael E.	FRONTIERS IN BEHAVIORAL NEUROSCIENCE	JAN 5 2023	2023	16				10.3389/fnbeh.2022.1074682	Fragile X Syndrome (FXS)
Cuttlefish exert self-control in a delay of gratification task	Schnell, Alexandra K.; Boeckle, Markus; Rivera, Micaela; Clayton, Nicola S.; Hanlon, Roger T.	PROCEEDINGS OF THE ROYAL SOCIETY B-BIOLOGICAL SCIENCES	MAR 10 2021	2021	288	1946			10.1098/rspb.2020.3161	self-control
Preparatory activity and connectivity in dorsal anterior cingulate cortex for cognitive control	Schulz, Kurt P.; Bedard, Anne-Claude V.; Czarnecki, Rosa; Fan, Jin	NEUROIMAGE	JUL 1 2011	2011	57	1	242	250	10.1016/j.neuroimage.2011.04.023	humans only
Meta-analysis of Go/No-go tasks, demonstrating that fMRI activation associated with response inhibition is task-dependent	Simmonds, Daniel J.; Pekar, James J.; Mostofsky, Stewart H.	NEUROPSYCHOLOGIA	2008	2008	46	1	224	232	10.1016/j.neuropsychologia.2007.07.015	humans only
The novel phosphodiesterase 10A inhibitor THPP-1 has antipsychotic-like effects in rat and improves cognition in rat and rhesus monkey	Smith, Sean M.; Uslaner, Jason M.; Cox, Christopher D.; Huszar, Sarah L.; Cannon, Christopher E.; Vardigan, Joshua D.; Eddins, Donnie; Toolan, Dawn M.; Kandebo, Monika; Yao, Lihang; Raheem, Izzat T.; Schreier, John D.; Breslin, Michael J.; Coleman, Paul J.; Renger, John J.	NEUROPHARMACOLOGY	JAN 2013	2013	64		215	223	10.1016/j.neuropharm.2012.06.013	pharma, no control
Toward a Unifying Account of Impulsivity and the Development of Self-Control	Sosa, Rodrigo; Valerio dos Santos, Cristiano	PERSPECTIVES ON BEHAVIOR SCIENCE	JUN 2019	2019	42	2	291	322	10.1007/s40614-018-0135-z	no data
Thinking outside the box: problem-solving in free-living lizards	Storks, Levi; Leal, Manuel	BEHAVIORAL ECOLOGY AND SOCIOBIOLOGY	JUN 3 2020	2020	74	6			10.1007/s00265-020-02852-x
Neophobia does not account for motoric self-regulation performance as measured during the detour-reaching cylinder task	Stow, M. K.; Vernouillet, A.; Kelly, D. M.	ANIMAL COGNITION	JUL 2018	2018	21	4	565	574	10.1007/s10071-018-1189-8	sample size is 7 per species
Are lizards capable of inhibitory control? Performance on a semi-transparent version of the cylinder task in five species of Australian skinks	Szabo, Birgit; Hoefer, Sebastian; Whiting, Martin J.	BEHAVIORAL ECOLOGY AND SOCIOBIOLOGY	SEP 7 2020	2020	74	10			10.1007/s00265-020-02897-y
Context-specific response inhibition and differential impact of a learning bias in a lizard	Szabo, Birgit; Noble, Daniel W. A.; Whiting, Martin J.	ANIMAL COGNITION	MAY 2019	2019	22	3	317	329	10.1007/s10071-019-01245-6
Traffic noise inhibits inhibitory control in wild-caught songbirds	Templeton, Christopher N.; O'Connor, Amber; Strack, Sarah; Meraz, Franco; Herranen, Katri	ISCIENCE	MAY 19 2023	2023	26	5			10.1016/j.isci.2023.106650
Inhibitory control - Important trait for explosive detection performance in police dogs?	Tiira, Katriina; Tikkanen, Antti; Vainio, Outi	APPLIED ANIMAL BEHAVIOUR SCIENCE	MAR 2020	2020	224				10.1016/j.applanim.2020.104942
Sex differences in the cognitive abilities of a sex-changing fish species <i>Labroides dimidiatus</i>	Triki, Zegni; Bshary, Redouan	ROYAL SOCIETY OPEN SCIENCE	JUL 14 2021	2021	8	7			10.1098/rsos.210239
Response learning confounds assays of inhibitory control on detour tasks	van Horik, Jayden O.; Beardsworth, Christine E.; Laker, Philippa R.; Whiteside, Mark A.; Madden, Joah R.	ANIMAL COGNITION	JAN 2020	2020	23	1	215	225	10.1007/s10071-019-01330-w	number of pecks no mean accuracy
Do detour tasks provide accurate assays of inhibitory control?	van Horik, Jayden O.; Langley, Ellis J. G.; Whiteside, Mark A.; Laker, Philippa R.; Beardsworth, Christine E.; Madden, Joah R.	PROCEEDINGS OF THE ROYAL SOCIETY B-BIOLOGICAL SCIENCES	MAR 28 2018	2018	285	1875			10.1098/rspb.2018.0150
Custom-Built Operant Conditioning Setup for Calcium Imaging and Cognitive Testing in Freely Moving Mice	Vassilev, Philip; Fonseca, Esmeralda; Hernandez, Giovanni; Pantoja-Urban, Andrea Haree; Giroux, Michel; Nouel, Dominique; Van Leer, Elise; Flores, Cecilia	ENEURO	JAN-FEB 2022	2022	9	1			10.1523/ENEURO.0430-21.2022	no inhibitory performance
Individual performance across motoric self-regulation tasks are not correlated for pet dogs	Vernouillet, Alizee A. A.; Stiles, Laura R.; McCausland, J. Andrew; Kelly, Debbie M.	LEARNING & BEHAVIOR	DEC 2018	2018	46	4	522	536	10.3758/s13420-018-0354-x
MDMA-induced impairment in primates: antagonism by a selective norepinephrine or serotonin, but not by a dopamine/norepinephrine transport inhibitor	Verrico, Christopher D.; Lynch, Laurie; Fahey, Michele A.; Fryer, Ashley-Kay; Miller, Gregory M.; Madras, Bertha K.	JOURNAL OF PSYCHOPHARMACOLOGY	MAR 2008	2008	22	2	187	202	10.1177/0269881107083639	pharma monkeys
Reaching around barriers: the performance of the great apes and 3-5-year-old children	Vlamings, Petra H. J. M.; Hare, Brian; Call, Josep	ANIMAL COGNITION	MAR 2010	2010	13	2	273	285	10.1007/s10071-009-0265-5
Testing for the Blues: Using the Modified Emotional Stroop Task to Assess the Emotional Response of Gorillas	Vonk, Jennifer; McGuire, Molly; Leete, Jessica	ANIMALS	MAY 2022	2022	12	9			10.3390/ani12091188
Selective prefrontal serotonin depletion impairs acquisition of a detour-reaching task	Walker, S. C.; Mikheenko, Y. P.; Argyle, L. D.; Robbins, T. W.; Roberts, A. C.	EUROPEAN JOURNAL OF NEUROSCIENCE	JUN 2006	2006	23	11	3119	3123	10.1111/j.1460-9568.2006.04826.x
Dissociable contributions of the orbitofrontal and lateral prefrontal cortex of the marmoset to performance on a detour reaching task	Wallis, JD; Dias, R; Robbins, TW; Roberts, AC	EUROPEAN JOURNAL OF NEUROSCIENCE	MAY 2001	2001	13	9	1797	1808	10.1046/j.0953-816x.2001.01546.x	looks like it could be included
Performance on inhibitory tasks does not relate to handedness in several small groups of Callitrichids	Wang, Lin; Luo, Yunchao; Lin, Hongwei; Xu, Nuo; Gu, Yiru; Bu, Haixia; Bai, Yali; Li, Zhongqiu	ANIMAL COGNITION	MAR 2023	2023	26	2	415	423	10.1007/s10071-022-01682-w
Learning and motor inhibitory control in crows and domestic chickens	Wascher, Claudia A. F.; Allen, Katie; Szipl, Georgine	ROYAL SOCIETY OPEN SCIENCE	OCT 20 2021	2021	8	10			10.1098/rsos.210504
Stimulus and response conflict processing during perceptual decision making	Wendelken, Carter; Ditterich, Jochen; Bunge, Silvia A.; Carter, Cameron S.	COGNITIVE AFFECTIVE & BEHAVIORAL NEUROSCIENCE	DEC 2009	2009	9	4	434	447	10.3758/CABN.9.4.434	humans only
One-year change in cognitive flexibility and fine motor function in middle-aged male and female marmosets (Callithrix jacchus)	Workman, Kathryn P.; Healey, Brianna; Carlotto, Alyssa; Lacreuse, Agnes	AMERICAN JOURNAL OF PRIMATOLOGY	FEB 2019	2019	81	2			10.1002/ajp.22924	reversal learning to check
Neuronal congruency effects in macaque prefrontal cortex	Yao, Tao; Vanduffel, Wim	NATURE COMMUNICATIONS	AUG 10 2022	2022	13	1			10.1038/s41467-022-32382-1	recording of cell activity not performance
