# Supplementary material for: Inhibitory control tests in non‐human animals: validity, reliability, and perspectives
Source: Biol Rev Camb Philos Soc. 2025 Jul 28;100(6):2482–507. doi: 10.1111/brv.70055 (PMC12586309; doi:10.1111/brv.70055)
Supplement: Supplementary file 3 — Table S2. List of the literature used in this review, with the domain of inhibitory control tested, the task, the animal classes, the authors and the name of the species. [file BRV-100-2482-s003.xlsx]

## Sheet: Tasks and Species
Inhibitory control component	Task	Task particularities	Animal Class	Species	Reference
ACTION INHIBITION	Cylinder task		Mammals	domestic dog (Canis familiaris)	Juntilla et al., 2021
					Junttila et al., 2022
					Bray et al., 2014
					Fagnani et al., 2016
					Maclean et al., 2014
					Marshall-Pescini et al., 2015
					Vernouillet et al., 2018
					Maclean et al., 2017
					Olsen, 2022
					Krichbaum & Lazarowski, 2022
				domestic cat (Felis catus)	Bobrowicz & Osvath, 2018
				domestic sheep (Ovis aries)	Knolle et al., 2019
				domestic goat (Capra aegagrus hircus)	Langbein, 2018
				coyote (Canis latrans)	Maclean et al., 2014
				fox squirrel (Scurius niger)
				Mongolian gerbil (Meriones unguiculatus)
				narrow-striped mongoose (Mungotictis decemlineata)	Rasolofoniaina et al., 2021
				aye aye (Daubentonia madagascariensis)	Maclean et al., 2014
				black lemur (Eulemur macaco)
				bonobo (Pan paniscus)
				brown lemur (Eulemur fulvus)
				brown capucin (Cebus apella)
				chimpanzee (Pan troglodytes)
				Coquerel's sifaka (Propithecus coquereli)
				golden monkey (Rhinopithecus roxellana)
				golden-headed lion tamarin (Leontopithecus chrysomelas)
				gorilla (Gorilla gorilla)
				hamadryas baboon (Papio hamadryas)
				common marmoset (Callithrix jacchus)
				mongoose lemur (Eulemur mongoz)
				olive baboon (Papio anubis)
				Bornean orangutan (Pongo pygmaeus)
				red bellied lemur (Eulemur rubriventer)
				rhesus macaque (Macaca mulatta)
				ring-tailed lemur (Lemur catta)
				ruffed lemur (Varecia variegata)
				squirrel monkey (Saimiri sciureus)
				brown lemur (Eulemur fulvus)	MacLean et al., 2013
				black lemur (Eulemur macaco)
				mongoose lemur (Eulemur mongoz)
				ring-tailed lemur (Lemur catta)
				Coquerel’s sifaka (Propithecus coquereli)
				ruffed lemur (Varecia variegata)
				common marmoset (Callithrix jacchus)	Wang et al., 2023
				golden-headed lion tamarin (Leontopithecus chrysomelas)
				golden-handed tamarin (Saguinus midas)
				cotton-top tamarin (Saguinus oedipus)
				red-shanked douc langur (Pygathrix nemaeus)	Rudolph & Fichtel, 2017
				grey-shanked douc langur (Pygathrix cinerea)
				grey wolf (Canis lupus)	Marshall-Pescini et al., 2015
					Maclean et al., 2014
				spotted hyena (Crocuta crocuta)	Johnson-Ulrich et al., 2018
					Johnson-Ulrich & Holekamp, 2020
			Birds	Eurasian jay (Garrulus glandarius)	Maclean et al., 2014
				orange-winged amazon (Amazona amazonica)
				song sparrow (Melospiza melodia)
				swamp sparrow (Melospiza georgiana)
				Californian scrub jay (Aphelocoma californica)
				common pigeon (Columba livia)
				zebra finch (Taeniopygia guttata)
				raven (Corvus corax)	Kabadayi et al., 2016
				New Caledonian crow (Corvus moneduloides)
				jackdaw (Corvus monedula)
				blue-headed macaw (Primolius couloni)	Kabadayi et al., 2017b
				blue-throated macaw (Ara glaucogularis)
				great green macaw (Ara ambiguus)
				African grey parrot (Psittacus erithacus)
				raven (Corvus corax)	Kabadayi et al., 2017a
				common pheasant (Phasianus colchicus)	van Horik et al., 2018a
					van Horik et al., 2018b
					van Horik et al., 2019
					van Horik et al., 2020
				great tit (Parus major)	Isaksson et al., 2018
				common waxbill (Estrilda astrild)	Gomes et al., 2020
				black-capped chickadee (Poecile atricapillus)	Templeton et al., 2023
				carrion and hooded crow (Corvus corone)	Wascher et al., 2021
				domestic chicken (Gallus gallus domesticus)
					Ferreira et al., 2020
				grackle (Quiscalus quiscula)	Logan et al., 2022
				North Island robin (Petroica longipes)	McCallum & Shaw, 2023
					Mackinlay & Shaw, 2019
				Clark’s nutcracker (Nucifraga columbiana)	Vernouillet et al., 2016
				black-billed magpie (Pica hudsonia)	Stow et al., 2018
				California scrub jay (Aphelocoma californica)
				North Island robin (Petroica longipes)	Shaw, 2017
				song sparrow (Melospiza melodia)	Boogert et al., 2011
			Fish	guppy (Poecilia reticulata)	Montalbano et al., 2020
					Santacà et al., 2019b
					Lucon-Xiccato et al., 2017
					Savaşçı et al., 2021
					Macario et al., 2021
			Reptiles	tree skink (Egernia striolata)	Szabo et al., 2020
				gidgee skink (Egernia stokesii)
				eastern blue-tongue skink (Tiliqua s. scincoides)
				sleepy lizard (Tiliqua rugosa asper)
				eastern water skink (Eulamprus quoyii)
					Szabo et al., 2019
	Modified cylinder	Transparent box	Mammals	domestic dog (Canis familiaris)	Brucks et al., 2017
				domestic cat (Felis catus)	Bobrowicz & Osvath, 2018
				Bornean orangutan (Pongo pygmaeus)	Damerius et al., 2017
		Plexiglas holes		Sumatran orangutan (Pongo abelii)
				brown capuchin (Cebus apella)	Amici et al., 2008
				long-tailed macaque (Macaca fascicularis)
				gorilla (Gorilla gorilla)
				Bornean orangutan (Pongo pygmaeus)
				spider monkey (Ateles geoffroyi)
				chimpanzee (Pan troglodytes)
				bonobo (Pan paniscus)
		Swing door		gorilla (Gorilla gorilla)	Vlamings et al., 2010
				Bornean orangutan (Pongo pygmaeus)
				bonobo (Pan paniscus)
				chimpanzee (Pan troglodytes)
				brown capuchin (Cebus apella)	Amici et al., 2008
				long-tailed macaque (Macaca fascicularis)
				gorilla (Gorilla gorilla)
				Bornean orangutan (Pongo pygmaeus)
				spider monkey (Ateles geoffroyi)
				chimpanzee (Pan troglodytes)
				bonobo (Pan paniscus)
		Transparent box			Forss et al., 2016
				squirrel monkey (Saimiri sciureus)	Parker et al., 2005
					Lyons et al., 2000
				domestic dog (Canis familiaris)	Brucks et al., 2019
				wolf (Canis lupus)
		Tube test	Fish	zebrafish (Danio rerio)	Lucon-Xiccato et al., 2020b
				guppy (Poecilia reticulata)
					Lucon-Xiccato & Bertolucci , 2019
					Lucon-Xiccato et al., 2020a
	Detour task				Triki & Bshary, 2021
		Modified detour U shaped			Brandão et al., 2019
		Transparent barrier			Macario et al., 2021
					Lucon-Xiccato et al., 2017
		C barrier with group as reward			Gatto et al., 2018
					Santacà et al., 2019a
				zebrafish (Danio rerio)
				red-tailed splitfin fish (Xenotoca eiseni)
				Sarasins minnow (Oryzias sarasinorum)
				zebrafish (Danio rerio)	Sovrano et al., 2018
				red-tailed splitfin fish (Xenotoca eiseni)
				goldfish (Carassius auratus)
				angelfish (Pterophyllum scalare)
			Mammals	domestic cow (Bos taurus)	Stenfelt et al., 2022
				alpaca (Lama pacos)	Abramson et al., 2018
				domestic horse (Equus caballus)	Osthaus et al., 2013
				domestic donkey (Equus asinus)
				mule (Equus cabalus x asinus)
				domestic cat (Felis catus)	Bobrowicz & Osvath, 2018
				house mouse (Mus musculus)	Juszczak & Miller, 2016
				African striped mice (Rhabdomys pumilio)	Rochais et al., 2023
		Galvanized fencing		dingo (Canis dingo)	Smith & Litchfield 2010
				domestic dog (Canis familiaris)	Bray et al., 2021
		V fence wire mesh			Marshall-Pescini et al., 2015
					Pongrácz et al., 2001
		V fence			Vernouillet et al., 2018
					Marshall-Pescini et al., 2016
					Maclean et al., 2017
		V fence wire mesh		grey wolf (Canis lupus)	Marshall-Pescini et al., 2015
				domestic dog (Canis familiaris)	Juntilla et al., 2022
					Shajid Pyari et al., 2022
				domestic cat (Felis catus)
			Birds	southern pied babbler (Turdoides bicolor)	Soravia et al., 2022
				Australian magpie (Gymnorhina tibicen)	Sollis et al., 2023
				great tit (Parus major)	Davidson et al., 2022
					Coomes et al., 2022
				junglefowl (Gallus gallus)	Garnham et al., 2022
		Transparent barrier		common pheasant (Phasianus colchicus)	Langley et al., 2020
					van Horik et al., 2018a
					van Horik et al., 2019
		Mesh barrier		raven (Corvus corax)	Kabadayi et al., 2017b
		Detour on platforms	Insects	jumping spider (Salticidae)	Cross & Jackson 2016
	Middle cup task		Mammals	domestic dog (Canis familiaris)	Brucks et al., 2017
					Brucks et al., 2019
				wolf (Canis lupus)
				spider monkey (Ateles geoffroyi)	Amici et al., 2008
				brown capuchin (Cebus apella)
				long-tailed macaque (Macaca fascicularis)
				gorilla (Gorilla gorilla)
				Bornean orangutan (Pongo pygmaeus)
				chimpanzee (Pan troglodytes)
				bonobo (Pan paniscus)
				long-tailed macaque (Macaca fascicularis)	Schmitt et al., 2012
				olive baboon (Papio anubis)
				chimpanzee (Pan troglodytes)	Herrmann et al., 2007
				Bornean orangutan (Pongo pygmaeus)
				long-tailed macaque (Macaca fascicularis)	Joly et al., 2017
				rhesus macaque (Macaca mulatta)
				barbary macaque (Macaca sylvanus)
				Tonkean macaque (Macaca tonkeana)
	Go/No-go task			long-tailed macaque (Macaca fascicularis)	Tremblay & Schultz, 2000
					Loyant et al., 2023
				Tonkean macaque (Macaca tonkeana)
				rhesus macaque (Macaca mulatta)
				Japanese macaque (Macaca fuscata)	Morita et al., 2004
				domestic dog (Canis familiaris)	Cook et al., 2016
				brown rat (Rattus norvegicus)	Dolzani et al., 2013
					Paine & Olmstead, 2024
					Freeman & Aston-Jones, 2020
					Cole et al., 2020
			Birds	grackle (Quiscalus quiscula)	Logan et al., 2022
				common pigeon (Columba livia)	Campos et al., 2011
	Stop task		Birds	common pheasant (Phasianus colchicus)	Meier et al., 2017
			Mammals	rhesus macaque (Macaca mulatta)	Middlebrooks & Schall, 2014
					Liu et al., 2009
					Ghasemian et al., 2021
COGNITIVE SET INHIBITION	A-not-B		Mammals	chimpanzee (Pan troglodytes)	Völter et al., 2022
				rhesus macaque (Macaca mulatta)	Massera et al., 2023
				spider monkey (Ateles geoffroyi)	Amici et al., 2008
				brown capuchin (Cebus apella)
				long-tailed macaque (Macaca fascicularis)
				gorilla (Gorilla gorilla)
				Bornean orangutan (Pongo pygmaeus)
				chimpanzee (Pan troglodytes)
				bonobo (Pan paniscus)
				common marmoset (Callithrix jacchus)	Wang et al., 2023
				golden-headed lion tamarin (Leontopithecus chrysomelas)
				golden-handed tamarins (Sanguinus midas)
				cotton-top tamarin (Sanguinus oedipus)
				alpaca (Lama pacos)	Abramson et al., 2018
				domestic goat (Capra aegagrus hircus)	Raoult et al., 2021
				domestic sheep (Ovis aries)
				domestic dog (Canis familiaris)	Bray et al., 2014
					Cook et al., 2016
					Fagnani et al., 2016
					Maclean et al., 2014
					Barrera et al., 2019
					Cavalli et al., 2018
					Vernouillet et al., 2018
				coyote (Canis latrans)	Maclean et al., 2014
				fox squirrel (Sciurus niger)	Maclean et al., 2014
				Mongolian gerbil (Meriones unguiculatus)	Maclean et al., 2014
				black lemur (Eulemur macaco)	Maclean et al., 2014
				bonobo (Pan paniscus)
				brown capucin (Cebus apella)
				chimpanzee (Pan troglodytes)
				Coquerel's sifaka (Propithecus coquereli)
				golden monkey (Rhinopithecus roxellana)
				gorilla (Gorilla gorilla)
				hamadryas baboon (Papio hamadryas)
				long-tailed macaque (Macaca fascicularis)
				marmoset (Callithrix jacchus)
				mongoose lemur (Eulemur mongoz)
				olive baboon (Papio anubis)
				orangutan (Pongo pygmaeus)
				ring-tailed lemur (Lemur catta)
				ruffed lemur (Varecia variegata)
				spider monkey (Ateles geoffroyi)
				squirrel monkey (Saimiri sciureus)
				stump-tailed macaque (Macaca arctoides)
				Asian elephant (Elephas maximus)
				cotton-top tamarin (Saguinus oedipus)	Banerjee et al., 2009
			Birds	Australian magpie (Gymnorhina tibicen tyrannica)	Johnsson et al., 2023
				Eurasian jay (Garrulus glandarius)	Maclean et al., 2014
				orange-winged amazon (Amazona amazonica)
				Californian scrub jay (Aphelocoma californica)
				common pigeon (Columba livia)
				New Caledonian crow (Corvus moneduloides)	Jelbert et al., 2016
	Reversal learning		Mammals	skunk (Mephitis mephitis)	Stanton et al., 2021
				racoon (Procyon lotor)	Stanton et al., 2021
				coyote (Canis latrans)	Stanton et al., 2021
				dog (Canis familiaris)	Bray et al., 2021
					Tapp et al., 2003
					Brucks et al., 2019
					Brucks et al., 2017
				wolf (Canis lupus)
				grey squirrel (Sciurus carolinensis)	Chow et al., 2017
				African striped mice (Rhabdomys pumilio)	Rochais et al., 2023
				brown rat (Rattus norvegicus)	Schoenbaum et al., 2002
				domestic horse (Equus caballus)	Fiske & Potter, 1979
				cotton-top tamarin (Saguinus oedipus)	Hauser et al., 2002
				vervet monkey (Chlorocebus pygerythrus)	Kumpan et al., 2020
				chimpanzees (Pan troglodytes)	Völter et al., 2022
					Cantwell et al., 2022
				cotton-top tamarins (Saguinus oedipus)	Neiworth et al., 2022
				Japanese macaque (Macaca fuscata)	Tsuchida et al., 2002
				long-tailed macaque (Macaca fascicularis)	Loyant et al., 2023
				Tonkean macaque (Macaca tonkeana)
				rhesus macaque (Macaca mulatta)
					Porter et al., 2011
				lion-tailed macaque (Macaca silenus)	Judge et al., 2011
				squirrel monkey (Saimiri sciureus)
				brown capuchin (Cebus apella)
				common marmoset (Callithrix jacchus)	Workman et al., 2019
					Wascher et al., 2021
				Bornean and Sumatran orangutan (Pongo abelii & P. pygmaeus)	Forss et al., 2016
			Birds	kea (Nestor notabilis)	O’Hara et al., 2015
					Laschober et al., 2021
				great tit (Parus major)	Cauchoix et al., 2017
				common pheasant (Phasianus colchicus)	Madden et al., 2018
					van Horik et al., 2018b
				Australian magpie (Gymnorhina tibicen)	Ashton et al., 2018
				pinyon jay (Gymnorhinus cyanocephalus)	Bond et al., 2007
				Clark’s nutcracker (Nucifraga columbiana)
				Californian scrub jay (Aphelocoma californica)
				carrion crow (Corvus corone)	Wascher et al., 2021
				domestic chicken (Gallus gallus domesticus)
				red junglefowl (Gallus gallus)	Ryding et al., 2021
				song sparrow (Melospiza melodia)	Boogert et al., 2011
			Reptiles	southern pied babbler (Turdoides bicolor)	Soravia et al., 2022
				red-footed tortoise (Chelonoidis carbonaria)	Bridgeman & Tattersall, 2019
			Fishes	goldfish (Carassius auratus)	López et al., 2000
				guppy (Poecilia reticulata)	Lucon-Xiccato & Bisazza 2014
			Insects	European honeybee (Apis mellifera)	Komischke et al., 2002
					Chandra et al., 2000
Distraction inhibition	Stroop task		Mammals	gorilla (Gorilla gorilla gorilla)	Vonk et al., 2022
				chimpanzee (Pan troglodytes)	Beran et al., 2007
					Allritz et al., 2016
					Hopper et al., 2021
				gorilla (Gorilla gorilla gorilla)
				Japanese macaque (Macaca fuscata)
				bonobo (Pan paniscus)	Laméris et al., 2022
	Attention distraction		Mammals	Japanese macaque (Macaca fuscata)	Shibasaki & Kawai, 2009
				rhesus macaque (Macaca mulatta)	Bethell et al., 2012
					King et al., 2012
					Landman et al., 2014
					Lacreuse et al., 2013
					Loyant et al., 2023
				long-tailed macaque (Macaca fascicularis)
				Tonkean macaque (Macaca tonkeana)
				tufted capuchin (Sapajus apella)	Boggiani et al., 2018
SOCIAL INHIBITION	Social inhibition task		Mammals	ring-tailed lemur (Lemur catta)	Reddy et al., 2015
				ruffed lemur (Varecia variegata)
				Coquerel’s sifaka (Propithecus coquereli)
				black lemur (Eulemur macaco)
				mongoose lemur (Eulemur mongoz)
				Guinea baboon (Papio papio)	Huguet et al., 2014
				chimpanzee (Pan troglodytes)	Amici et al., 2018
				bonobo (Pan paniscus)
				Sumatran orangutan (Pongo abelii)
				gorilla (Gorilla gorilla)
				spider monkey (Ateles geoffroyi)
				capuchin monkey (Cebus apella)
				spider monkey (Ateles geoffroyi)	Amici et al., 2008
				brown capuchin (Cebus apella)
				long-tailed macaque (Macaca fascicularis)
				domestic dog (Canis familiaris)	Bray et al., 2014
					Gnanadesikan et al., 2020
					Horschler et al., 2019
